# Supplementary material for: Inferring the Temporal Order of Cancer Gene Mutations in Individual Tumor Samples
Source: PLoS One. 2014 Feb 27;9(2):e89244. doi: 10.1371/journal.pone.0089244 (PMC3937336; doi:10.1371/journal.pone.0089244)
Supplement: Table S1 — Tumor samples used in the inference of orders (xlsx). (XLSX) [file pone.0089244.s001.xlsx]

## Sheet: Sheet1
Table S1 Tumor samples used in the inference of orders
Sample ID	mutant genes
1652837	ABL1 TIF1
1645683	AKAP9 TP53
1735470	AKT1 FANCA
1331100	AKT2 WHSC1L1
1751592	ALDH2 VHL
1630876	ALK BRAF
1481430	ALK TP53
1688062	ALK TSC2
1689696	APC ASXL1
1732927	APC BRCA2
1691473	APC CDH11
1650924	APC FBXW7
1650982	APC KRAS
1651064	APC KRAS
1691494	APC MED12
1651108	APC NOTCH2
1651065	APC PAX7
1651025	APC PTEN
1691511	APC RAF1
1650988	APC SMARCA4
1732876	APC SMARCA4
1474958	APC TP53
1558614	APC TP53
1560515	APC TP53
1650937	APC TP53
1651056	APC TP53
1651120	APC TP53
1651516	APC TP53
1650996	APC WT1
1653111	ARHGEF12 GNAS
1475048	ARHGEF12 TP53
1475113	ARHGEF12 TP53
1737652	ARID1A ATM
1652978	ARID1A CTNNB1
1713751	ARID1A CTNNB1
1713800	ARID1A CTNNB1
1713814	ARID1A CTNNB1
1653062	ARID1A MAP2K4
1691461	ARID1A MLLT3
1713734	ARID1A NOTCH2
948147	ARID1A PBRM1
1434851	ARID1A PIK3CA
1434856	ARID1A PPP2R1A
1280830	ARID1A PTEN
1434852	ARID1A TOP1
1737639	ARID1A TP53
1652936	ARID2 CTNNB1
1474918	ARID2 TP53
1475073	ARID2 TP53
1542854	ARID2 TP53
1630837	ASXL1 ATM
1732874	ASXL1 CDH1
1630855	ASXL1 SF3B1
1280820	ATF1 TP53
1475094	ATIC TP53
1691528	ATM EIF4A2
1652899	ATM FGFR2
1745104	ATM IDH1
1745105	ATM IDH1
1689645	ATM JAK3
1630793	ATM SF3B1
1737650	ATM TP53
1691547	ATRX KDM5A
1691644	ATRX KRAS
1481432	ATRX MEN1
1567648	ATRX U2AF1
1751595	BAP1 VHL
1629827	BCL10 MLL2
1475046	BCL11A TP53
1691506	BCL11B LRIG3
1653173	BCL11B TP53
1629861	BCL2 CARD11
1629916	BCL2 CARD11
1629858	BCL2 EZH2
1629859	BCL2 EZH2
1629937	BCL2 EZH2
1629942	BCL2 EZH2
1629862	BCL2 MLL2
1629891	BCL2 MLL2
1629918	BCL2 PIM1
1629868	BCL2 TP53
1629870	BCL2 TP53
1629871	BCL2 TP53
1629875	BCL2 TP53
1629883	BCL2 TP53
1629917	BCL2 TP53
1691483	BCL3 MED12
1629933	BCL6 CCND3
1735419	BCOR EP300
1652975	BLM CTNNB1
1560589	BLM TP53
1652894	BLM WRN
1475020	BRAF FBXW7
1745779	BRAF KRAS
1675360	BRAF PAX7
1659970	BRAF PTEN
1551831	BRAF PTPN11
1651527	BRAF TP53
749714	BRCA1 TP53
1474992	BRCA1 TP53
1475012	BRCA1 TP53
1475053	BRCA1 TP53
1735426	BRCA2 CREBBP
1304505	BRCA2 TP53
1713733	BRIP1 CTNNB1
1475076	C15orf55 NF2
1653093	C2orf44 NOTCH2
1475110	C2orf44 TP53
1629903	CARD11 EIF4A2
1629893	CARD11 EZH2
1689688	CARD11 TP53
1689689	CARD11 TP53
1474862	CARS TP53
1650475	CBL NPM1
1566730	CBLB TP53
1629921	CCND3 EP300
1629846	CCND3 PIM1
1630825	CD74 FGFR2
1560563	CD79A CREBBP
1473043	CD79A ELN
1691524	CD79A PIK3CA
1629898	CD79B MLL2
1691520	CDH1 PER1
1331079	CDH1 PIK3CA
1351055	CDH1 PIK3CA
1567643	CDH11 NONO
1474859	CDK12 TP53
1474940	CDK12 TP53
1475003	CDK12 TP53
1475059	CDK12 TP53
1689669	CDK4 GATA2
1560516	CDKN2A ETV4
1560546	CDKN2A TP53
1652920	CDKN2A TPR
1474898	CDKN2C TP53
1500310	CEBPA GATA2
1650465	CEBPA TIF1
1745097	CIC IDH1
1745098	CIC IDH1
1745102	CIC IDH1
1745103	CIC IDH1
1745106	CIC IDH1
1745109	CIC IDH1
1745111	CIC IDH1
1745101	CIC IDH2
1691448	CIC MLL
1732878	CLTCL1 SUFU
1735393	COL1A1 GAS7
1481429	COL1A1 MEN1
1566723	COX6C CTNNB1
1474923	CREB3L1 TP53
1475049	CREB3L2 TP53
1542855	CREB3L2 TP53
1652918	CREBBP CTNNB1
1732872	CREBBP CTNNB1
1473126	CREBBP DAXX
1691532	CREBBP NUP214
1653078	CREBBP PAX3
1475070	CREBBP TP53
1691504	CRTC3 GATA2
1713723	CTNNB1 EZH2
1735397	CTNNB1 FGFR2
1735428	CTNNB1 IDH1
1652876	CTNNB1 MLL2
1652900	CTNNB1 MLL2
1652962	CTNNB1 NFE2L2
1713731	CTNNB1 NFE2L2
1652895	CTNNB1 SMARCA4
1732868	CTNNB1 SMARCA4
1732870	CTNNB1 SMARCA4
1735473	CTNNB1 SMARCA4
1474946	CTNNB1 TP53
1652839	CTNNB1 TP53
1737647	CTNNB1 TP53
1737662	CTNNB1 TP53
1691659	CTNNB1 TRIP11
1652849	CTNNB1 WHSC1
1653109	CYLD KRAS
1481436	DAXX MEN1
1560585	DAXX TP53
1474933	DDX6 TP53
1669609	DICER1 JAK1
1473125	DICER1 MLL2
1735416	DICER1 MUTYH
1645970	DNMT3A NPM1
1650301	DNMT3A NPM1
1650317	DNMT3A NPM1
1650467	DNMT3A NPM1
1650474	DNMT3A NPM1
1334431	DNMT3A SF3B1
1334439	DNMT3A SF3B1
1475035	EBF1 TP53
1691496	EGFR MET
1475078	EGFR TP53
1630888	EGFR TP53
1280826	ELF4 PIK3CA
1301775	ELK4 TTL
1652859	ELL SMARCA4
1691457	ELL ZNF521
1280812	EML4 TP53
1474823	EML4 TP53
1652898	EP300 PIK3CA
1560511	EP300 PIK3R1
1745783	EP300 RUNX1
1475052	EP300 TP53
1560556	EP300 TP53
1652965	EP300 TP53
1713735	EP300 TP53
1691498	ERBB2 PALB2
1542875	ERBB2 TP53
1331088	ERCC5 TP53
1692656	ERCC5 VHL
1650495	ETV6 EWSR1
1331075	EWSR1 PIK3CA
1650978	EXT1 TP53
1630893	EXT2 MYD88
1629873	EZH2 TP53
1629941	EZH2 TP53
1645825	EZR IDH2
1645965	EZR IDH2
1650488	EZR IDH2
1474970	EZR TP53
1474903	FANCA TP53
1660004	FANCG TP53
1475065	FBXW7 KRAS
1560510	FBXW7 PBX1
1735432	FGFR1 SMARCA4
1691458	FGFR1 TP53
1542862	FGFR2 TP53
1650449	FLT3 NPM1
1475133	FLT3 TP53
1691515	FOXP1 KDM5C
1659990	FOXP1 SMARCA4
1630798	FUBP1 NSD1
1630869	FUBP1 XPO1
1317022	GATA3 PTEN
1317024	GATA3 TP53
1653058	GMPS KRAS
1474909	GNA11 TP53
1691641	GNAS KRAS
1474822	GPHN TP53
1542873	HRAS NOTCH1
1650476	IDH1 NPM1
1650478	IDH1 NPM1
1745108	IDH1 PIK3R1
1474986	IL21R TP53
1659961	ITK MYH11
1475024	ITK TP53
1645685	ITK TP53
1691449	JAK2 MLLT3
1691500	JAK2 TSC2
1475056	JAK3 TP53
1732920	KDM5A KDM6A
1689660	KDM5A XPO1
1735439	KDM5C TPR
1732945	KDM6A SF3B1
1691481	KDM6A SLC45A3
1732922	KDM6A TP53
1474949	KIT TP53
1653065	KRAS MED12
1749376	KRAS PTEN
1653152	KRAS SF3B1
1434853	KRAS TP53
1653054	KRAS TP53
1653115	KRAS TP53
1653157	KRAS TP53
1653158	KRAS TP53
1653161	KRAS TP53
1653148	KRAS ZNF521
1280840	KTN1 PRDM16
1713739	LHFP LIFR
1474954	LIFR TP53
1351097	LMO2 MYCN
1475017	LPP TP53
1474997	LRIG3 TP53
1691466	MED12 MYH11
1691550	MED12 PTEN
1474931	MED12 TP53
1691552	MED12 XPC
1689698	MEN1 TP53
1474843	MLL TP53
1474988	MLL TP53
1475062	MLL TP53
1659949	MLL2 NSD1
1101324	MLL2 PBRM1
1629823	MLL2 PIM1
1629936	MLL2 TP53
1653114	MLL3 NCOA2
1474915	MLL3 TP53
1653112	MLL3 TP53
1691554	MLL3 XPA
1691462	MLLT3 MYH9
1474969	MLLT3 RB1
1542871	MPL TP53
1542880	MSH6 TP53
1630801	MSI2 SF3B1
1474981	MYC TP53
1652858	MYH11 SMARCA4
1475006	MYH11 TP53
1475123	MYH11 TP53
1689699	MYH11 TP53
1560574	MYH9 TP53
1475104	MYST4 NRAS
1691534	MYST4 SYK
1475100	MYST4 TP53
1659937	NCOA1 TP53
1301772	NCOA2 PIK3CA
1558611	NF1 TP53
1560542	NF1 TP53
1731632	NF2 SMARCB1
1560529	NF2 TP53
1560557	NFE2L2 TP53
1735396	NFIB ROS1
1474979	NIN TP53
1542867	NOTCH1 RAF1
1312949	NOTCH1 TP53
1542863	NOTCH1 TP53
1731642	NOTCH2 SMARCB1
1650458	NPM1 PTPN11
1745785	NRAS SMARCA4
1475086	NRAS TP53
1651081	NSD1 PDGFRB
1474932	NTRK3 TP53
1659935	NTRK3 TP53
1689693	NTRK3 TP53
1645682	NUMA1 TP53
1713795	NUP214 NUP98
1560539	NUP214 TP53
1691538	PALB2 SLC45A3
1659972	PAX7 TP53
1475011	PAX8 TP53
1713737	PAX8 TP53
1100929	PBRM1 VHL
1751593	PBRM1 VHL
1751955	PBRM1 VHL
1751964	PBRM1 VHL
1475063	PCM1 TP53
1474999	PDE4DIP TP53
1689697	PDE4DIP TP53
1691472	PDGFRB TCF12
1475055	PDGFRB TP53
1280808	PIK3CA TP53
1474916	PIK3CA TP53
1475090	PIK3CA TP53
1659940	PIK3CA TP53
1659952	PIK3CA TP53
1659987	PIK3CA TP53
1652846	PIK3R1 SMARCA4
1629899	PIM1 TP53
1474994	PMS1 TP53
1659998	PMS2 TP53
1475118	POU5F1 TP53
1689670	PTEN RB1
1659997	PTEN TP53
1691507	PTEN TP53
1475088	PTPN11 TP53
1645679	RAF1 TP53
1474864	RANBP17 TP53
1474839	RB1 TP53
1474941	RB1 TP53
1475097	RB1 TP53
1689653	RB1 TP53
1474963	RET TP53
1474998	RET TP53
1351065	ROS1 SF3B1
1280836	SDC4 TFRC
1475124	SETD2 TP53
1432733	SF3B1 TET2
1630842	SF3B1 TFEB
1474889	SH3GL1 TP53
1475087	SMARCA4 TP53
1566725	SMARCA4 TP53
1474930	SMARCB1 TP53
1474945	SMARCB1 TP53
1475114	SMARCB1 TP53
1731635	SMARCB1 TP53
1567645	SRSF2 TP53
1651154	SUZ12 TP53
1474967	TCF12 TP53
1659933	TCF12 TP53
1474975	TCF7L2 TP53
1473074	TET2 TP53
1567651	TET2 U2AF1
1567642	TET2 ZRSR2
1567652	TET2 ZRSR2
1691482	TFEB TP53
1475037	TFRC TP53
1474873	TIF1 TP53
1689648	TP53 TPR
1474882	TP53 TSC2
1475064	TP53 TSHR
1475105	TP53 TSHR
1659989	TP53 TSHR
1542879	TP53 USP6
1474937	TP53 ZNF278
1475126	ABL1 NCOA1 TP53
1651107	ABL2 APC TP53
1560594	ABL2 ATRX TP53
1659950	ABL2 BRCA2 TP53
1651666	AKAP9 APC ELF4
1732890	AKAP9 CCDC6 KDM6A
1475079	AKAP9 TMPRSS2 TP53
1689711	AKT1 BAP1 TP53
1351073	AKT1 CDH1 MLL3
1304487	AKT1 PIK3CA SF3B1
1689709	AKT2 GNA11 TP53
1317018	ALK PDE4DIP TP53
1650983	APC ATM KRAS
1651024	APC BCL11A BCL6
1651096	APC BRAF TP53
1651035	APC BRD4 PIK3CA
1650980	APC CANT1 TP53
1650993	APC CARS WWTR1
1651532	APC DDIT3 LPP
1691638	APC DDX10 GNAS
1651661	APC EIF4A2 TP53
1565435	APC FANCG TP53
1651000	APC IL2 TP53
1651531	APC IRF4 KRAS
1734959	APC KIT TP53
1651528	APC KRAS NCOA1
1651529	APC KRAS TP53
1651547	APC KRAS TP53
1651572	APC KRAS TP53
1651573	APC KRAS TP53
1651533	APC KRAS USP6
1651131	APC MLH1 TP53
1689712	APC MLL3 PTEN
1691512	APC MYCN TP53
1651023	APC PAX3 TP53
1651121	APC RUNX1 TP53
1651562	APC TET2 TP53
1650921	APC TFEB TP53
1651539	APC TP53 TTL
1474960	ARHGEF12 CD79A TP53
1691540	ARHGEF12 CDH11 MLL2
1714881	ARID1A CREBBP KRAS
1751596	ARID1A CREBBP SETD2
1473102	ARID1A ELN MUC1
1304442	ARID1A GATA3 PIK3CA
1652969	ARID1A MDM2 TCF7L2
1713760	ARID1A MDM2 TCF7L2
1475074	ARID1A MEN1 TP53
1356520	ARID1A MLL3 TP53
1652971	ARID1A NFE2L2 PDGFRA
1434857	ARID1A NUP98 PIK3CA
1716838	ARID1A PIK3CA WWTR1
1645680	ARID1A PMS2 TP53
1312946	ARID2 ATM CBFB
1660006	ARID2 FLT3 TP53
1474836	ARID2 MLL3 TP53
1474875	ARID2 RUNDC2A TP53
1280846	ASPSCR1 DDX5 GATA3
1650399	ASXL1 IDH2 RUNX1
1317059	ASXL1 MLL3 TOP1
1474924	ATF1 TP53 ZRSR2
1475010	ATIC TP53 ZNF521
1689655	ATM ATRX TP53
1735456	ATM CDH11 ERCC3
1689662	ATM CTNNB1 TP53
1304517	ATM GATA3 PDGFRA
1659936	ATM KDM6A NOTCH1
1691541	ATM MLL MN1
1689664	BAP1 CRTC3 PTEN
1691451	BAP1 PCM1 SLC45A3
1629907	BCL10 MYD88 P2RY8
1651112	BCL11A BRAF TP53
1653092	BCL11A MAP2K4 MLL3
1629983	BCL11B CCND3 NRAS
1331069	BCL11B CDH1 MYH9
1630822	BCL11B SF3B1 XPO1
1629865	BCL2 BTG1 EZH2
1629912	BCL2 CAMTA1 MYD88
1629864	BCL2 CARD11 EZH2
1629885	BCL2 CARD11 MLL2
1629820	BCL2 CD79B PIM1
1629877	BCL2 CREBBP EP300
1629849	BCL2 CREBBP EZH2
1629926	BCL2 CREBBP EZH2
1629902	BCL2 EZH2 TNFAIP3
1751594	BCL3 LMO1 VHL
1652826	BCL6 CTNNB1 SMARCA4
1474935	BCL9 CREBBP TP53
1474829	BCL9 NTRK1 TP53
1691499	BCOR EBF1 NOTCH2
1652825	BCOR MLL2 SMO
1650456	BCOR RUNX1 WT1
1551879	BCR ITK SLC34A2
1474838	BIRC3 SLC34A2 TP53
1475008	BLM BRCA2 TP53
1713791	BLM CTNNB1 ELF4
1691545	BLM MYH9 P2RY8
1689706	BRAF ERBB2 MEN1
1659934	BRAF MET NRAS
1474821	BRAF ROS1 TP53
1474888	BRCA1 IRF4 TP53
1475031	BRCA1 KIT TP53
1474966	BRCA2 FLT3 TP53
749713	BRCA2 FUS TP53
1474874	BRCA2 PIK3CA TP53
1714878	BRIP1 KDM6A TP53
1560554	BRIP1 TLX1 TP53
1629843	BTG1 CARD11 MYD88
1629850	BTG1 EZH2 MLL2
1474983	C15orf55 NTRK1 TP53
1635919	CAMTA1 CD74 ZNF521
1650450	CAMTA1 ELN TET2
1474869	CAMTA1 ETV5 TP53
1691471	CAMTA1 MYB NCOA1
1475036	CAMTA1 PIK3R1 TP53
1475067	CAMTA1 RAP1GDS1 TP53
1635918	CARD11 CD79B PRDM1
1689686	CARD11 KRAS TPR
1474907	CBLB TFRC TP53
1474929	CBLB THRAP3 TP53
1474982	CBLC MSN TP53
1474863	CCDC6 PRDM1 TP53
1529895	CCND2 PDE4DIP XPO1
1629847	CCND3 MLL2 MYD88
1475042	CD79A TP53 TSC1
1475084	CDH1 FBXW7 TP53
1317055	CDH1 PIK3CA POU2AF1
1732875	CDH1 PIK3CA SMARCA4
1659955	CDH1 PLAG1 TP53
1474891	CDH11 ETV6 TP53
1653393	CDH11 U2AF1 XPO1
1653408	CDH11 U2AF1 XPO1
1474848	CDK12 JAK1 TP53
1560513	CDKN2A CIC TP53
1749385	CDKN2A DICER1 TP53
1560548	CDKN2A SRGAP3 TP53
1475030	CHEK2 NF1 TP53
1474856	CHN1 SETD2 TP53
1745100	CIC IDH1 NOTCH1
1569184	CIC IDH1 NOTCH2
1569187	CIC IDH1 PIK3CA
1456086	CLTC PIK3CA TP53
1475120	CLTCL1 LIFR PALB2
1474858	CLTCL1 NF1 TP53
1342576	COL1A1 ERBB2 PALB2
1673898	COL1A1 IDH1 NFKB2
1560575	COL1A1 MLLT6 TP53
1713729	COL1A1 PDGFRA TP53
1475072	CREB3L1 TP53 TPR
1732869	CREBBP CTNNB1 SMARCA4
1475116	CREBBP ERBB2 TP53
1629867	CREBBP EZH2 TP53
1731640	CREBBP KDM6A TSC2
1629829	CREBBP MLL2 MYD88
1629860	CREBBP MLL2 TP53
1474973	CREBBP NOTCH2 TP53
1566729	CTNNB1 EWSR1 NF1
1652853	CTNNB1 FBXW7 TP53
1650992	CTNNB1 IL21R PDGFRB
1651526	CTNNB1 KRAS TP53
1652882	CTNNB1 MLL2 SMARCB1
1652983	CTNNB1 NFE2L2 SMARCA4
1732871	CTNNB1 NUP214 ROS1
1652832	CTNNB1 PIK3CA SMARCA4
1735433	CTNNB1 PRCC TP53
1652974	CTNNB1 PRKAR1A SMARCB1
1713790	CTNNB1 PRKAR1A SMARCB1
1735435	CTNNB1 TP53 WAS
1689681	CTNNB1 TP53 ZNF521
1475117	DAXX FOXP1 TP53
1481431	DAXX HIP1 NF1
1474835	DDB2 FANCG TP53
1475005	DDX5 ETV1 TP53
1652850	DDX6 KDM6A MLL3
1689675	DDX6 NDRG1 SF3B1
1560581	DICER1 PER1 TP53
1560571	DNM2 FUBP1 TP53
1745782	DNM2 JAK1 PHF6
1474974	DNM2 KDM5C TP53
1629910	DNM2 LRIG3 MLL
1475016	DNM2 MITF TP53
1651098	DNM2 NRAS TP53
1650479	DNMT3A ETV6 NPM1
1645823	DNMT3A FLT3 NPM1
1650460	DNMT3A FLT3 NPM1
1650452	DNMT3A IDH2 KRAS
1650453	DNMT3A NPM1 NRAS
1650451	DNMT3A NPM1 TET2
1650454	DNMT3A NRAS U2AF1
1691456	EBF1 ROS1 TP53
1475040	EGFR ERCC2 USP6
1475027	EGFR NTRK3 TP53
1474928	ELF4 ITK TP53
1474828	EML4 MSH2 TP53
1473117	EP300 MLL3 SMARCA4
1560558	EP300 PAX3 TP53
1691463	EP300 SETD2 WWTR1
1560549	ERBB2 NOTCH2 TP53
1474892	ERCC4 LCP1 TP53
1473049	ERCC4 SMARCA4 TSC2
1284071	ERCC5 MLLT4 TP53
1434854	ETV6 KRAS PPP2R1A
1474881	EXT1 FLI1 TP53
1629940	EZH2 MLL2 TP53
1560520	FAM46C FOXP1 FUBP1
1475061	FAM46C TNFAIP3 TP53
1735414	FANCA MLLT3 TP53
1630809	FANCE KIT ZRSR2
1474865	FANCE THRAP3 TP53
1689682	FANCG MSN MYST4
1542882	FBXW7 JAK3 TP53
1651005	FBXW7 KRAS TP53
1474987	FGFR1 MLL2 TP53
749710	FGFR2 NUP98 TP53
1749387	FH MAP2K4 MLL3
1280814	FHIT GATA3 PIK3CA
1691553	FLI1 KDM6A MED12
1500309	FLT3 GATA2 WT1
1645822	FLT3 PHF6 WT1
1645968	FLT3 PHF6 WT1
1473116	GAS7 MLL MLL3
1433829	GATA3 MLL3 PIK3CA
1317020	GATA3 MLL3 ROS1
1474934	GMPS NDRG1 TP53
1650986	GNA11 MLF1 TP53
1749386	GNAS KRAS TP53
1560541	GNAS MLLT4 XPO1
1659965	HIP1 TP53 TRIP11
1714882	HRAS MLH1 MLL2
1650494	IDH1 NONO NPM1
1745107	IDH1 NOTCH1 PIK3CA
1352058	IDH1 NPM1 NRAS
1650470	IDH1 NPM1 NRAS
1645821	IDH2 NPM1 RET
1645969	IDH2 NPM1 RET
1650459	IDH2 NPM1 RET
1567654	IDH2 PHF6 SRSF2
1474897	ITK NF1 TP53
1473092	JAK2 MYCL1 RAF1
1474904	JAK3 NTRK3 TP53
1735434	KDM5A NSD1 PDE4DIP
1474870	KDM5C KIT PALB2
1692653	KDM5C NF1 TIF1
1475060	KDM5C PDE4DIP TP53
1689701	KDM6A KIT RB1
1653169	KDM6A KRAS PTEN
1735424	KDM6A MLL2 MLL3
1735466	KDM6A MLL3 SETD2
948187	KDM6A SLC34A2 TSHR
1475018	KIT SMARCA4 TP53
1650981	KRAS PAX7 TP53
1651511	KRAS PAX7 TP53
1691651	KRAS PER1 TP53
1331103	KRAS PIK3CA TP53
1651577	KRAS PMS2 TP53
1331083	MAP2K4 MLL3 PIK3CA
1475069	MAP2K4 PPP2R1A TP53
1689668	MDM2 MLL SF3B1
1481427	MEN1 PIK3CA PTEN
1474978	MET SMARCA4 TP53
1714879	MITF MLL TP53
1475051	MKL1 PDGFRA TP53
1689654	MLL2 MLL3 MYST4
1560524	MLL2 NOTCH1 TP53
1351067	MLL2 PDGFRA PIK3CA
1735437	MLL3 PALB2 TRIM33
1474959	MN1 SMARCA4 TP53
1650482	MPL TET2 U2AF1
1356524	MSH2 RPN1 TP53
1284073	MSN NIN PDE4DIP
1475134	MYH11 NACA TP53
1542860	MYH11 PIK3CA TP53
749711	MYH9 NUP98 TP53
1475023	MYST4 NF1 TP53
1312952	MYST4 PIK3CA ROS1
1691486	MYST4 RET TNFAIP3
1474995	NF1 PPP2R1A TP53
1560530	NFE2L2 PIK3R1 TP53
1474942	NONO TP53 WAS
1560504	NOTCH1 NUMA1 SMARCA4
749709	NOTCH1 PIK3CA TP53
1650462	NPM1 PHF6 WT1
1474849	NSD1 TP53 XPC
1474939	NUP214 TP53 ZNF521
1474957	NUP98 TP53 WHSC1
1751959	PBRM1 RAF1 VHL
1751961	PBRM1 SETD2 VHL
1735459	PER1 TCF3 TRIM33
1474893	PICALM PPP2R1A TP53
1735399	PIK3CA SMO WAS
1474910	PIK3CA TP53 ZNF521
1659947	PIK3R1 TP53 TSC1
1475132	PRDM16 ROS1 TP53
1474961	PRDM16 TP53 WRN
1659932	PTEN RB1 XPO1
1652896	RB1 TCF7L2 TP53
1474880	TNFAIP3 TP53 TRIP11
1475106	ABL2 EXT1 ITK TP53
1691460	ABL2 IL6ST NUP214 PTEN
1650991	AKAP9 APC KIT KRAS
1565433	AKAP9 APC KRAS ZNF521
1689671	AKAP9 APC PDGFRA PTEN
1475034	AKAP9 BAP1 TP53 ZNF331
1735422	AKAP9 MLL2 MLL3 SMARCA4
1474827	AKAP9 MYST4 TP53 ZNF521
1650989	AKT1 APC ATM KRAS
1280828	AKT1 GATA3 MAP2K4 NF1
1474837	ALK KIT MITF TP53
1474833	ALK NTRK1 RET TP53
1651101	APC ARID1A ARNT TP53
1651110	APC ARID1A EIF4A2 U2AF1
1713769	APC ARID1A NFE2L2 PDGFRA
1650999	APC ARNT PIK3R1 TP53
1651018	APC ATM FANCA SDC4
1651544	APC BCOR KRAS TP53
1651650	APC BRCA2 KRAS TP53
1651055	APC CAMTA1 NTRK1 TP53
1651088	APC CARD11 NUMA1 TP53
1651665	APC CBLB TP53 ZNF521
1689702	APC CIC FLT3 TET2
1651082	APC CLTCL1 NRAS TP53
1651074	APC CREB3L2 MAP2K4 PDGFRA
1474965	APC DAXX NCOA1 TP53
1651054	APC DICER1 HOXA11 LIFR
1651014	APC EIF4A2 FBXO11 TP53
1651561	APC ELL KRAS PIK3CA
1651570	APC ERBB2 KRAS TP53
1651129	APC FANCD2 NRAS TP53
1651126	APC FBXW7 KIT NRAS
1650984	APC FBXW7 SMARCA4 TP53
1691642	APC GNAS KRAS MLL
1650998	APC GPC3 NRAS TP53
1651003	APC IDH2 KRAS TP53
1651048	APC ITK MLL3 PPP2R1A
1651567	APC KRAS MITF TP53
1650997	APC KRAS PLAG1 THRAP3
1651543	APC KRAS RANBP17 TP53
1651514	APC KRAS TCF7L2 WT1
1651548	APC LIFR ROS1 TP53
1651576	APC MYH11 SMARCA4 TP53
1651534	APC MYST4 SEPT6 TP53
1651658	APC NRAS NTRK3 TP53
1651122	APC NRAS PIK3CA RAF1
1474857	APC PDE4DIP PDGFRA TP53
1651062	ARID1A ARID2 NTRK1 TP53
1542878	ARID1A BRCA2 CDKN2A TP53
1474815	ARID1A EXT1 FIP1L1 TP53
1434850	ARID1A GATA3 PDE4DIP PIK3CA
1749380	ARID1A GNAS MLL3 TP53
948145	ARID1A PBRM1 SETD2 VHL
1691529	ARID1A PDGFRA PIK3CA TSC1
1566727	ARID2 ASXL1 CTNNB1 LRIG3
1652980	ARID2 BLM BUB1B CTNNB1
1713812	ARID2 BLM BUB1B CTNNB1
1356526	ARID2 BRAF NUP214 SFPQ
1566726	ARID2 CTNNB1 FIP1L1 SLC45A3
1713823	ARID2 CTNNB1 NFE2L2 SMARCA4
1474846	ARID2 NF1 TP53 TRIP11
1474842	ATF1 MLH1 RPN1 TP53
1651136	ATM CDH11 KRAS PIK3CA
1689666	ATM CLTCL1 ERCC5 MLL2
1474990	ATM ELN THRAP3 TP53
1475096	ATM FBXO11 NF1 TP53
1560564	ATM NOTCH2 PTEN TP53
1474968	ATM NSD1 SLC45A3 TP53
1660007	ATRX CBL MLL MLL3
1689680	ATRX CDK12 TP53 ZNF521
1475058	ATRX ERBB2 PDE4DIP TP53
1560514	ATRX GNAS HRAS MED12
1689687	BAP1 CARD11 MLH1 TP53
1751956	BAP1 CTNNB1 SRGAP3 VHL
1474912	BAP1 NDRG1 PAX3 TP53
1629841	BCL2 BTG1 CREBBP MYD88
1629892	BCL2 BTG1 EZH2 MLL2
1629882	BCL2 CARD11 CCND3 EZH2
1629931	BCL2 CCND3 CREBBP MLL2
1629913	BCL2 CREBBP EZH2 P2RY8
1629923	BCL2 EZH2 MLL2 PIM1
1629928	BCL2 EZH2 MLL2 TP53
1629935	BCL2 EZH2 MLL2 TP53
1629887	BCL6 CARD11 MLL2 PIM1
1629905	BCL6 DNM2 EP300 EZH2
1560588	BCL6 PIK3CA PTEN TP53
1650930	BCL7A KRAS NTRK3 TP53
1560528	BCL9 MLL3 NOTCH1 NUMA1
1673887	BCOR BRAF BRCA2 ROS1
1735447	BCOR EWSR1 GNAS U2AF1
1645824	BCOR FLT3 RUNX1 WT1
1645966	BCOR FLT3 RUNX1 WT1
1673903	BCR BRAF PAX3 PRDM16
1474834	BIRC3 MLL3 TFEB TP53
1474914	BLM GOLGA5 RBM15 TP53
1474922	BMPR1A HIP1 NTRK3 TP53
1551844	BRAF COL1A1 EML4 HNRNPA2B1
1673892	BRAF MLL3 PRDM16 TP53
1474956	BRCA1 CBLC TP53 TRIP11
749715	BRCA1 EIF4A2 KDM6A TP53
1474895	BRCA1 MYST4 RB1 TP53
1659977	BRCA2 CAMTA1 PDE4DIP TP53
1689674	BRCA2 FOXP1 MLL TP53
1474948	BRCA2 KIT NOTCH2 TP53
1474917	BRD4 CIC ITK TP53
1692654	BRD4 MLL2 MSH2 SMARCA4
1474993	BRD4 NUMA1 NUP214 TP53
1317061	BRIP1 KDM5A NOTCH2 TP53
1474950	BUB1B GPHN MLLT4 TP53
1689661	CAMTA1 COL1A1 LCP1 TP53
1651076	CAMTA1 NF1 PIK3CA TP53
1651045	CARD11 CIC KRAS TP53
1629927	CARD11 CREBBP EZH2 MLL2
1651091	CARD11 KRAS MAP2K4 MITF
1474868	CARD11 OMD PHOX2B TP53
1475021	CARS IL21R REL TP53
1651656	CBL CDKN2A TIF1 TP53
1735405	CBLB EP300 FBXW7 MYH9
1474980	CBLC ETV5 ROS1 TP53
1551837	CBLC NIN PDGFRA PTEN
1560543	CCND2 KIAA1549 TP53
1635922	CCND3 CREBBP PMS1 TNFAIP3
1629842	CCND3 MLL2 MYD88 PIM1
1475044	CD274 EWSR1 PCSK7 TP53
1689672	CDH1 DAXX RET TSHR
1351151	CDH11 CREB3L1 TP53 WHSC1L1
1558610	CDK12 MLL3 PDE4DIP TP53
1475050	CDK12 NUMA1 THRAP3 TP53
1542872	CDKN2A HRAS PIK3CA TP53
1569182	CDKN2C CIC IDH1 PIK3CA
1474902	CDKN2C SETD2 TP53 TRIM27
1475033	CHN1 CTNNB1 HOOK3 TP53
1569185	CIC FUBP1 IDH1 PIK3CA
1745112	CIC IDH1 NOTCH1 PIK3CA
1569189	CIC IDH1 NOTCH1 PIK3R1
1745110	CIC IDH2 NOTCH1 PIK3R1
1474876	CLTC HOXA11 MN1 TP53
1280842	CLTCL1 DAXX FBXW7 TP53
1474841	CLTCL1 GATA3 IRF4 TP53
1317012	COL1A1 NF1 NSD1 TP53
1566732	COL1A1 NFE2L2 PICALM TP53
1714884	CREB3L2 MLL3 MSN MUTYH
1475091	CREBBP FANCA RB1 TP53
1650925	CTNNB1 GNAS NRAS TP53
1560565	CYLD JAK1 MAML2 NOTCH1
1481433	DAXX MEN1 MYC PTEN
1475057	DDIT3 MYST4 TNFAIP3 TP53
1474947	DDX5 NF1 RB1 TP53
1645967	DNMT3A ETV6 FLT3 NPM1
1474884	DNMT3A GMPS NCOA2 TP53
1650473	DNMT3A KRAS NPM1 PDGFRA
1475125	EGFR NUMA1 TP53 ZNF521
1474996	EIF4A2 JAK2 MYH11 TP53
1542874	EP300 MLL3 NOTCH1 TP53
1473051	ERCC2 ETV6 PALB2 SF3B1
1475043	ERCC5 IL7R MLL TP53
1560555	ERCC5 NONO TP53 ZNF521
1558613	ERCC5 PER1 TP53 YWHAE
1542857	ETV6 FBXW7 HRAS TP53
1745789	EZH2 JAK3 PHF6 SUZ12
1560595	EZH2 KIAA1549 MLL2 TIF1
1560576	FANCC GNAS PDE4DIP SBDS
1560519	FEV ROS1 RUNX1 TP53
1689667	FLI1 FOXP1 MDM4 SLC45A3
1745787	FLT3 GATA2 RUNX1 WT1
1659982	FLT3 NCOA1 PTEN TP53
1569188	FUBP1 IDH1 MSH6 NF1
1304513	GATA3 KDM5C MAP2K4 PIK3CA
1474855	GNAS IL7R TP53 YWHAE
1691639	GNAS KRAS MYCN SMO
1473030	HIP1 KIAA1549 MPL NCOA2
1691521	IDH1 MLL MLLT4 TPR
1689650	IL6ST PER1 PTEN TP53
1331077	ITK MAP2K4 NUP214 PIK3CA
1691530	ITK MTCP1 PIK3R1 PRF1
1474826	ITK SETD2 TP53 TRIP11
1673882	JAK2 MYST4 NRAS SOX2
1432464	JAK2 TP53 WWTR1 ZRSR2
1432465	JAK2 TP53 WWTR1 ZRSR2
1432466	JAK2 TP53 WWTR1 ZRSR2
1474896	JAK3 MLL3 SETD2 TP53
1745788	JAK3 NRAS PHF6 RUNX1
1474927	KDM5C SMARCA4 TP53 TRIM33
1474905	KIF5B MAML2 MSH6 TP53
1474977	KIT MLH1 PTEN TP53
1691490	LCP1 LMO2 MYST4 NIN
1474926	LCP1 MLL3 ROS1 TP53
1474847	MALT1 MLL2 RPN1 TP53
1659969	MED12 NRAS PRDM1 SETD2
1475013	MET RECQL4 TP53 TSC2
1673890	MLL3 NRAS PRDM1 RET
1475004	MN1 MYH9 PPP2R1A TP53
1551882	MYH11 MYST4 SRGAP3 TSHR
1475081	NOTCH2 NTRK1 NTRK3 TP53
1689659	RUNDC2A SRGAP3 SUFU TP53
1651649	ABL2 AKAP9 APC KRAS MYST4
1301769	ABL2 BRCA1 FUS PIK3CA TP53
1474952	ACSL3 BCOR HIP1 PDGFRB TP53
1651022	AKAP9 APC BCL7A BRAF CD274
1659980	AKAP9 CDH1 JUN PLAG1 WWTR1
1474818	AKAP9 MYH11 TFRC TP53 WIF1
1651007	ALK APC BRCA2 RAF1 TP53
1650976	ALK ARID1A CCDC6 ETV5 PPP2R1A
1475025	ALK BRCA1 NDRG1 RET TP53
1551816	ALK CREBBP ERCC4 PRDM1 ZNF331
1474900	ALK ERCC5 KDR SETD2 TP53
1651669	APC ARID2 KRAS TCF7L2 TP53
1651006	APC ASXL1 KRAS TP53 ZNF521
1651551	APC ATM CARD11 KRAS MAP2K4
1651057	APC ATM FOXP1 KIT TP53
1474814	APC BCOR ITK PAX7 TP53
1650934	APC BRIP1 FBXW7 ROS1 TP53
1651537	APC C2orf44 MSN NONO TP53
1651655	APC CARD11 DAXX KRAS NF1
1651103	APC CBLB NUMA1 SF3B1 TP53
1651106	APC CDH1 CDH11 CTNNB1 NIN
1651069	APC CDH11 FGFR3 KRAS PIK3CA
1650935	APC CDK4 KRAS MLL2 PIK3CA
1651557	APC CTNNB1 FBXW7 PMS2 RB1
1651662	APC CTNNB1 KRAS PIK3CA TP53
1651538	APC DDIT3 FBXW7 KRAS TP53
1651540	APC DICER1 ERBB2 KRAS KTN1
1651043	APC EPS15 FBXW7 KRAS PIK3CA
1651075	APC ETV1 NIN TCF7L2 TP53
1650990	APC FANCA HOXC11 NOTCH2 TP53
1651052	APC FBXW7 KRAS NUMA1 PIK3CA
1651565	APC GAS7 LIFR PMS2 TP53
1651575	APC GPC3 KRAS TP53 TSC1
1651130	APC HIP1 PAX3 TP53 WIF1
1651566	APC HOOK3 ITK NRAS TRIM33
1651087	APC KDM5C KRAS NUP98 TP53
1651053	APC KRAS MED12 PALB2 PAX3
1651133	APC KRAS MYH9 PIK3CA PPP2R1A
1651569	APC KRAS PIK3CA PTEN ZNF521
1651016	APC KRAS PIK3CA TCF7L2 TP53
1651135	APC KRAS SMARCB1 TIF1 TP53
1651558	APC MEN1 PRDM1 TCF7L2 TP53
1651061	APC PDE4DIP PDGFRB PIK3CA TP53
1714877	ARID1A CREBBP KRAS MLL3 NF1
1651041	ARID1A CTNNB1 EIF4A2 FBXW7 PHOX2B
1689665	ARID1A ERBB2 MLL3 NOTCH1 TP53
1651651	ARID1A KRAS PIK3CA PRKAR1A TRIM33
1751597	ARID2 BAP1 MET PIK3CA VHL
1474943	ARID2 BCR FGFR2 PAX3 TP53
1474890	ARID2 CIC KLK2 TP53 TSC1
1560570	ASXL1 DAXX EZH2 MLL2 PIK3CA
1474951	ASXL1 ERCC4 SS18L1 TP53 WIF1
1474878	ATM EGFR PER1 SMARCA4 TP53
1651541	ATM ELF4 FBXW7 GOLGA5 LIFR
1474871	ATM HLF SLC45A3 TCF12 TP53
1331097	BAP1 GATA1 MEN1 RB1 TP53
1351061	BCL11A MYH9 PAX3 TP53 TSC1
1673897	BCL11B FGFR2 MLL3 MSN NRAS
1731641	BCL11B GATA2 MAF MDM4 MYST4
1629932	BCL2 BCL7A EZH2 MLL2 TP53
1629934	BCL6 BCL7A CARS CCND3 TP53
1474861	BCL7A EGFR EIF4A2 NOTCH2 TP53
1673902	BRAF CTNNB1 FOXP1 MYCN ROS1
1474938	BRCA2 CIITA MKL1 MYH11 TP53
1474885	BRCA2 DDIT3 KDM5C NF1 TP53
1473038	BRCA2 MLL3 NTRK3 SF3B1 WHSC1
1474832	BRCA2 NACA RARA RBM15 TP53
1474984	BRIP1 CBL MYH9 NF2 THRAP3
1474906	C15orf55 COL1A1 PAX3 ROS1 TP53
1560584	CAMTA1 MLL2 NFE2L2 PCM1 PDE4DIP
1474872	CARS FANCG PDE4DIP TP53 WIF1
1560508	CBFA2T3 PTEN TP53 ZNF521
1650464	CBL HOOK3 NRAS RUNX1 TET2
1474854	CCDC6 CIC NF1 PRF1 TP53
1475068	CCDC6 CLTCL1 CREBBP PAX3 TP53
1474883	CCNB1IP1 FLT3 MYCN TP53 WHSC1
688015	CD274 MLL2 PIK3R1 RB1 TP53
1689690	CDK12 CTNNB1 FANCG MLLT1 RB1
1689658	CDK12 JAK2 SF3B1 TP53 TRIM33
1689715	CDKN2A CTNNB1 HRAS STK11 TP53
1280816	CHIC2 PIK3CA PTEN SF3B1 SYK
1569186	CIC IDH1 NOTCH1 NOTCH2 USP6
1560577	CLTCL1 HRAS NOTCH1 PTEN TP53
1689700	CLTCL1 MLL2 MLL3 MYH11 NUP214
1651104	COL1A1 GATA3 KRAS MSH6 SMARCB1
1560569	CREBBP EXT2 NF1 NOTCH2 TP53
1474953	CRTC3 KTN1 MYH9 TNFAIP3 TP53
1474844	CTNNB1 ERCC4 MET TP53 TSC1
1560512	DNM2 FLT3 NSD1 NUMA1 TP53
1645820	DNMT3A FLT3 FOXP1 IDH1 NPM1
1650455	DNMT3A FLT3 FOXP1 IDH1 NPM1
1474820	DNMT3A MDS2 MLL3 ROS1 TP53
1745784	ECT2L EP300 GATA3 IL7R JAK3
1659983	EGFR LCP1 RB1 TP53 ZNF521
1474886	ELN ERG FLI1 SFPQ TP53
1558612	ELN ETV4 FGFR3 TP53 TTL
1691526	ELN PIK3CA PRDM16 TSHR XPO1
1735441	ERBB2 H3F3A MLL2 NPM1 SUFU
1474991	ERCC5 NF1 SBDS SF3B1 TP53
1560535	ETV1 FBXO11 ITK NTRK3 TP53
1745780	FBXW7 GATA3 IL7R JAK1 NOTCH1
1651545	FBXW7 JAK3 MYST4 ROS1 TP53
1651066	FHIT LIFR RET ROS1 TP53
1474925	FLI1 MKL1 PMS1 TP53 TRIP11
1474831	GATA3 GNAS MALT1 MKL1 TP53
1691548	HOXA9 KDM6A MLL NUP98 ROS1
1653100	KRAS MLLT4 SF3B1 SMO TP53
1475127	MLL MSH2 TOP1 TP53 WHSC1L1
1689673	ABL2 APC CDH11 MET PPP2R1A TRIP11
1651026	ABL2 APC CDK12 IDH2 KIT TP53
1317049	ABL2 ARHGEF12 IL21R NTRK1 POU5F1 TP53
1651050	ABL2 ERCC5 FBXW7 MYH11 NRAS PIK3CA
1651114	ACSL3 EP300 KRAS MLL SLC34A2 TP53
1280844	AKAP9 APC MLL3 NOTCH2 NUP98 PMS1
1565436	AKAP9 APC NRAS PIK3CA TCF7L2 TP53
1317053	AKAP9 BCOR LMO1 MLL2 NIN TP53
1474944	AKAP9 CDK12 NDRG1 PALB2 PCM1 TP53
1331073	AKT1 LIFR MLL3 TET2 TP53 TPR
1651546	ALK APC HNRNPA2B1 TNFAIP3 TP53 TRIM27
1651556	APC ARID1A BCOR KRAS PIK3CA TET2
1651664	APC ARID1A KIF5B KRAS MLL2 PIK3R1
1651020	APC ASXL1 KRAS PML SETD2 WHSC1
1651019	APC ATM CBLB CDH11 LHFP TP53
1474972	APC BLM BRCA1 SLC45A3 TP53 WRN
1351063	APC BRCA1 EP300 NCOA4 PCSK7 TP53
1651542	APC BRCA2 KDR MLL PAX3 TP53
1651155	APC CARD11 MYST4 NCOA2 TP53 WRN
1651083	APC CREBBP CYLD DICER1 EIF4A2 NRAS
1651127	APC CREBBP KDM5A KRAS MYH11 SRGAP3
1651089	APC EGFR ETV1 FBXW7 TP53 ZNF521
1474921	APC EGFR FANCA HLF LCK TP53
1651568	APC ERBB2 FBXW7 LASP1 TCF7L2 TP53
1651518	APC EXT1 LIFR NRAS SYK TP53
1651021	APC FBXW7 KRAS MLL2 MLL3 TP53
1651049	APC FBXW7 KRAS NTRK3 PIK3CA TP53
1651113	APC GOLGA5 IL7R KRAS NOTCH2 TP53
1651579	APC KDR MLL PIK3CA PTPN11 TP53
1673889	ARID1A BRAF EXT2 MLL3 RB1 TP53
1331107	ARID2 ASXL1 CDH1 FANCD2 PIK3CA TIF1
1567655	ASXL1 BCOR DNMT3A NRAS RUNX1 TET2
1560534	ATIC EBF1 IL6ST NSD1 PIK3CA RALGDS
1651012	ATM BMPR1A BRAF CBLB NTRK3 PIK3R1
1751598	ATM CYLD MKL1 NF2 PBRM1 VHL
1651039	ATM MED12 NRAS PALB2 PDGFRA TCL1A
1474962	ATRX BRCA1 MET NOTCH1 TP53 XPC
749716	BCL11A CDH1 MET MSH2 SETD2 TP53
1629930	BCL2 CARD11 CREBBP EZH2 MLL2 TP53
1675362	BCL6 CARS CREBBP ERCC3 NRAS TP53
1560590	BCOR CDH1 ETV5 NOTCH2 TP53 TPM3
1560592	BCOR DAXX EZH2 NOTCH1 RB1 TP53
1551809	BRAF CREBBP EP300 LRIG3 USP6 ZNF331
1474908	BRCA1 CARD11 EWSR1 MYST4 NOTCH1 TP53
1645686	BRCA1 PIK3CA PRKAR1A RB1 TFG ZNF521
1331094	BRCA2 CREBBP HRAS MAP2K4 MLL2 RUNX1
1474853	BRCA2 HNRNPA2B1 ITK MLLT4 NTRK1 TP53
1659968	BRD4 CCDC6 MYH11 PRDM16 TP53 WHSC1
1651138	CANT1 KRAS MYH11 PAX3 PIK3CA TP53
1474913	CBLB CLTCL1 DICER1 PPARG SMARCB1 TP53
1689679	CBLB ERCC4 LHFP MLL3 MYH11 ROS1
749717	CDKN2A SF3B1 TOP1 TP53 TRIP11
1560580	CDKN2A SMARCA4 SSX1 TAL1 TP53 WAS
1474887	CIC KDR NF1 PDGFRA RANBP17 TP53
1651046	CIITA DICER1 KRAS MITF PML TP53
1317047	CLTCL1 FBXW7 NF1 PALB2 PIK3R1 TP53
1474825	CREBBP ELN KDM5A LCK MDM4 TP53
1560579	CREBBP JAK3 NOTCH2 NSD1 TP53 TSC1
1689694	DDX10 MED12 MLL3 NIN PLAG1 TP53
1560583	DNMT3A EGFR NOTCH1 TNFAIP3 TP53 XPO1
1474877	DNMT3A MYH11 OMD TP53 VTI1A XPC
1689647	EXT2 KDM5A NIN RAF1 TAL1 TOP1
1689676	GATA2 NOTCH1 PPP2R1A TP53 WHSC1 XPO1
1645677	LIFR PALB2 PDGFRB PRKAR1A PTPN11 TNFAIP3
1659958	MSN MYH9 OLIG2 PRCC RB1 TP53
1565432	ABL1 APC CHEK2 KRAS PPP2R1A RAF1 TP53
1317014	AKAP9 FANCD2 FBXW7 MLL3 NUP98 PPARG TP53
1474816	ALDH2 BCL3 BRCA2 ERCC5 IL7R MLL TP53
1651027	APC ARHGEF12 ARID2 CREBBP KDR KRAS TCF7L2
1651653	APC ARID2 EBF1 EXT1 FBXW7 LIFR TP53
1692659	APC ARNT BAP1 CARD11 TET2 TP53 VHL
1650987	APC ATM ATRX BLM CARD11 EP300 GATA1
1629908	APC BCL2 BRD4 EP300 EZH2 MLL2 TP53
1651668	APC BRCA2 ELF4 KRAS MYH11 MYST4 TP53
1651660	APC CBLB DNM2 KRAS MUTYH RALGDS TP53
1651550	APC CD79B CRTC3 KRAS PIK3R1 TCF7L2 TP53
1651092	APC CDH11 CDK12 GNAS LIFR MLL2 NIN
1651137	APC CIITA FBXW7 KRAS PDE4DIP PIK3CA TSC1
1651124	APC CREBBP FBXW7 IDH2 KRAS NOTCH2 TP53
1651093	APC EBF1 ERBB2 IL6ST KRAS MN1 SS18
1651084	APC FIP1L1 KRAS PTEN ROS1 TNFAIP3 TP53
1651051	APC GOLGA5 KRAS PALB2 PMS2 SETD2 TP53
1651654	APC HEY1 KRAS NSD1 RUNDC2A TP53 TRIP11
1356522	ASXL1 ERBB2 FHIT HOXA11 LIFR PIK3CA ZNF331
1629904	BCL2 BRCA2 BTG1 EZH2 HIP1 NFKB2 ZNF521
1474819	BIRC3 IL6ST MAML2 MYB PDGFRB TOP1 TP53
1474860	BLM CAMTA1 CDK12 CIC ERCC3 MLL2 TP53
1659943	BRCA2 CDK12 ERBB2 KDR MLL3 RB1 TP53
1604870	C15orf55 CAMTA1 IL7R MALT1 MED12 NCOA4 NOTCH1
1356512	CDK12 EML4 FLT3 KDR LPP PIK3CA TP53
1560566	DEK MLL2 MLL3 PMS2 TP53 WRN XPC
1560560	DICER1 FBXW7 GAS7 MLL2 PMS1 PRKAR1A TP53
1331065	FANCA MET OMD PIK3CA PRDM1 SUZ12 TP53
1433832	IL7R PAX5 PIK3CA RB1 TP53 XPO1 ZNF278
1673894	ABL2 MLL3 MSH6 MUC1 PHOX2B SFPQ TP53 WAS
1474845	ACSL3 AKAP9 BCL6 NOTCH1 PER1 PHF6 RBM15 TP53
1689657	AKT2 APC ATM BRAF JAK2 PTEN RANBP17 TP53
1474824	ALDH2 APC CDH11 CREBBP GNAQ MLL3 TP53 WHSC1
1551820	ALDH2 ARID2 BLM BRAF CREBBP KDR LRIG3 MUC1
1551877	ALK BCL11A BRAF FANCE GPC3 NUP98 WIF1 XPO1
1651574	APC ARID2 CREB3L1 MED12 MSH6 MYH11 NFIB TP53
1651063	APC ARNT BUB1B EP300 ERBB2 GNAS MLL3 TP53
1651036	APC CLTCL1 ECT2L KRAS MAP2K4 MLL3 NTRK3 TP53
1651070	APC DNM2 KRAS MSN NTRK3 TP53 TPR WT1
1651013	APC EXT1 GNAQ LIFR NRAS PDGFRA SRGAP3 TP53
1651115	APC GMPS ITK KRAS MLLT3 PIK3CA PRDM1 TCF7L2
1651100	APC GNA11 KRAS MAF NTRK1 PDGFRA TCF12 TCF7L2
1651004	APC KRAS LIFR NRAS SLC34A2 SMARCA4 SUFU TP53
1651513	APC KRAS MLLT4 NRAS RET SETD2 TP53 TSHR
1659988	ARID1A BCL11A BCOR KDM6A MLLT4 PIK3CA ROS1 VTI1A
1551805	ARID1A BCL9 BRAF FGFR3 NCOA1 PAX3 TP53 TPM3
1551851	ARID2 BLM DNM2 EXT2 FBXW7 FH TSC1 WWTR1
1689692	ARNT CANT1 CCND2 DDB2 MLL2 MYST4 PRDM16 SLC45A3
1434855	BCL11A CDH11 GOPC LIFR MLL3 MYH11 PIK3CA SMARCA4
1474830	BCL3 BRCA2 EGFR GOLGA5 MSN NONO NUMA1 TP53
1560532	BRCA2 ERBB2 FBXW7 JAK3 NACA NIN TET2 TP53
1560559	COL1A1 ERCC5 FGFR3 GNAQ NSD1 NTRK3 RECQL4 WRN
1645827	DAXX DNM2 NF1 NUMA1 PHF6 RUNX1 SUZ12 WT1
1645963	DAXX DNM2 NF1 NUMA1 PHF6 RUNX1 SUZ12 WT1
1650493	DAXX DNM2 NF1 NUMA1 PHF6 RUNX1 SUZ12 WT1
1474852	ERBB2 KIT KTN1 PDE4DIP RB1 REL ROS1 TP53
1560540	EWSR1 FUBP1 HRAS IL6ST MLL3 NOTCH1 PIK3CA TP53
1673899	HOOK3 JUN MLL3 MYC PIK3CA ROS1 RPL22 TOP1
