# Supplementary material for: Inferring the Temporal Order of Cancer Gene Mutations in Individual Tumor Samples
Source: PLoS One. 2014 Feb 27;9(2):e89244. doi: 10.1371/journal.pone.0089244 (PMC3937336; doi:10.1371/journal.pone.0089244)
Supplement: Table S2 — CICs between cancer genes (xlsx). (XLSX) [file pone.0089244.s002.xlsx]

## Sheet: Sheet1
Table S2. Carcinogenesis information conductivities between cancer genes
Info. Sender	Info. Receiver	CIC
ABL1	ABL2	1.2912e-05
ABL1	ACSL3	3.9457e-06
ABL1	AKAP9	2.413e-06
ABL1	AKT1	0.00017295
ABL1	AKT2	1.5039e-05
ABL1	ALDH2	2.7981e-06
ABL1	ALK	2.1974e-05
ABL1	ARID1A	1.5225e-06
ABL1	ARID2	6.0946e-06
ABL1	ATIC	8.5893e-06
ABL1	ATM	1.8358e-05
ABL1	BCL10	1.5013e-06
ABL1	BCL11A	2.1576e-06
ABL1	BCL7A	7.1492e-06
ABL1	BLM	2.3592e-06
ABL1	BRAF	3.2605e-05
ABL1	BRCA2	1.235e-06
ABL1	BRIP1	4.304e-06
ABL1	BTG1	1.1926e-05
ABL1	CAMTA1	6.0606e-06
ABL1	CARD11	2.1851e-06
ABL1	CARS	2.3317e-06
ABL1	CCDC6	1.8955e-06
ABL1	CD79A	2.3191e-06
ABL1	CDH11	1.8467e-06
ABL1	CDKN2C	8.1944e-06
ABL1	CHEK2	0.00014895
ABL1	CHN1	1.681e-06
ABL1	CIITA	2.2369e-05
ABL1	CLTC	1.6865e-05
ABL1	CREB3L2	6.442e-06
ABL1	CREBBP	1.2602e-05
ABL1	CYLD	3.2499e-06
ABL1	DDX10	0.00010101
ABL1	DDX5	1.2522e-06
ABL1	DDX6	1.3058e-05
ABL1	DEK	0.00016627
ABL1	DNM2	1.5164e-06
ABL1	ELF4	1.271e-05
ABL1	ELK4	3.0303e-06
ABL1	ELL	3.6054e-05
ABL1	EP300	1.0736e-06
ABL1	ERBB2	1.6254e-05
ABL1	ERCC2	0.00013662
ABL1	ERCC3	3.6301e-06
ABL1	ERCC5	7.1149e-06
ABL1	ETV1	7.8512e-06
ABL1	ETV6	2.297e-06
ABL1	EWSR1	3.2364e-06
ABL1	EXT1	2.5721e-06
ABL1	EZH2	1.8291e-06
ABL1	EZR	4.4537e-06
ABL1	FANCA	5.0104e-06
ABL1	FANCD2	2.5539e-05
ABL1	FANCG	4.4522e-06
ABL1	FBXW7	1.461e-06
ABL1	FGFR1	3.0551e-06
ABL1	FH	1.4239e-05
ABL1	FLI1	4.5727e-06
ABL1	FOXP1	1.4509e-06
ABL1	FUBP1	9.8269e-06
ABL1	FUS	0.00016788
ABL1	GATA1	1.7295e-06
ABL1	GATA2	4.6957e-06
ABL1	GOPC	0.00033618
ABL1	HERPUD1	1.0126e-05
ABL1	HOOK3	2.0527e-06
ABL1	HOXA13	2.8692e-06
ABL1	HOXC13	4.174e-05
ABL1	IDH2	1.0054e-05
ABL1	IL6ST	2.3868e-06
ABL1	IL7R	1.7888e-06
ABL1	ITK	4.3899e-06
ABL1	JAK1	1.0339e-06
ABL1	JAK2	5.1442e-06
ABL1	JAK3	4.1086e-06
ABL1	KDM5A	2.4431e-06
ABL1	KDM5C	1.1653e-05
ABL1	KDR	2.1732e-06
ABL1	KIF5B	2.6413e-05
ABL1	KRAS	1.0701e-06
ABL1	KTN1	3.8636e-06
ABL1	LCP1	7.924e-05
ABL1	LIFR	1.5617e-06
ABL1	MALT1	3.8085e-06
ABL1	MAP2K4	4.0546e-06
ABL1	MDM4	1.2626e-05
ABL1	MED12	1.0737e-06
ABL1	MKL1	2.2905e-06
ABL1	MLF1	1.5652e-05
ABL1	MLH1	3.7018e-06
ABL1	MLL2	2.0048e-06
ABL1	MLLT1	5.7262e-06
ABL1	MLLT10	5.0629e-06
ABL1	MLLT3	3.3048e-06
ABL1	MLLT4	1.7942e-05
ABL1	MN1	1.0703e-06
ABL1	MPL	7.8209e-06
ABL1	MSH2	5.9124e-06
ABL1	MSH6	2.9298e-06
ABL1	MTCP1	5.3703e-06
ABL1	MUTYH	1.2487e-05
ABL1	MYH11	1.6237e-05
ABL1	MYH9	9.4508e-06
ABL1	NF1	2.8147e-06
ABL1	NF2	1.9517e-05
ABL1	NFE2L2	4.5393e-06
ABL1	NFIB	1.6927e-06
ABL1	NFKB2	2.8086e-06
ABL1	NIN	2.0021e-06
ABL1	NOTCH1	1.0117e-06
ABL1	NOTCH2	3.7775e-06
ABL1	NSD1	2.6673e-06
ABL1	NUMA1	1.1762e-06
ABL1	P2RY8	1.5276e-05
ABL1	PALB2	1.0821e-06
ABL1	PAX7	1.1769e-05
ABL1	PCM1	1.1703e-05
ABL1	PDGFRA	7.9654e-06
ABL1	PHF6	4.3706e-06
ABL1	PIK3CA	7.2242e-06
ABL1	PML	1.677e-06
ABL1	PMS1	1.7659e-06
ABL1	PPP2R1A	3.1271e-05
ABL1	PRDM1	1.591e-05
ABL1	RAF1	8.4213e-05
ABL1	REL	2.6354e-06
ABL1	RET	1.288e-05
ABL1	ROS1	1.604e-05
ABL1	RUNDC2A	8.7975e-06
ABL1	SEPT6	1.3448e-06
ABL1	SETD2	7.6665e-06
ABL1	SFPQ	1.8409e-05
ABL1	SH3GL1	4.6382e-06
ABL1	SMARCB1	1.6459e-06
ABL1	SOX2	0.00011972
ABL1	SRGAP3	1.4345e-06
ABL1	SS18L1	2.6214e-05
ABL1	SUFU	1.3234e-06
ABL1	SUZ12	3.4952e-06
ABL1	TAF15	0.00056117
ABL1	TCL6	1.0978e-05
ABL1	THRAP3	7.5467e-06
ABL1	TOP1	1.2281e-06
ABL1	TPM3	5.5487e-06
ABL1	TPR	1.5099e-06
ABL1	TRIM33	1.3044e-06
ABL1	TRIP11	2.8191e-06
ABL1	TSC1	9.4557e-06
ABL1	TSHR	4.174e-05
ABL1	USP6	2.9514e-06
ABL1	WHSC1	6.0877e-06
ABL1	WHSC1L1	5.1948e-06
ABL1	WRN	4.007e-06
ABL1	WT1	3.5777e-05
ABL1	XPA	5.3703e-06
ABL1	XPC	9.8802e-05
ABL1	XPO1	1.0821e-06
ABL1	YWHAE	3.519e-05
ABL2	ABL1	1.2487e-05
ABL2	AKAP9	4.7171e-06
ABL2	AKT1	5.1015e-06
ABL2	ALK	3.0825e-06
ABL2	ARHGEF12	7.6743e-06
ABL2	ATIC	1.5617e-06
ABL2	ATM	2.2654e-06
ABL2	ATRX	0.0002124
ABL2	BAP1	2.5649e-06
ABL2	BCL10	1.9237e-05
ABL2	BCL6	1.2346e-06
ABL2	BCL7A	3.237e-06
ABL2	BLM	7.7325e-06
ABL2	BMPR1A	6.4122e-06
ABL2	BRAF	1.2197e-06
ABL2	BRCA1	1.1734e-06
ABL2	BRIP1	2.6302e-06
ABL2	CAMTA1	3.7037e-06
ABL2	CARS	1.4249e-06
ABL2	CCDC6	2.6543e-05
ABL2	CD79A	1.4172e-06
ABL2	CDH1	2.6706e-06
ABL2	CDH11	5.8961e-06
ABL2	CDK12	2.2303e-05
ABL2	CDKN2C	1.5219e-06
ABL2	CHN1	1.0273e-06
ABL2	CIC	4.6228e-05
ABL2	CLTC	7.873e-06
ABL2	COL1A1	2.523e-06
ABL2	CREBBP	2.5011e-06
ABL2	DAXX	1.5242e-05
ABL2	DDX5	0.00012094
ABL2	DDX6	7.9798e-06
ABL2	DEK	0.00010161
ABL2	EGFR	5.4936e-05
ABL2	ELK4	1.8519e-06
ABL2	ERCC2	1.5744e-06
ABL2	ERCC4	2.0266e-06
ABL2	ERCC5	0.00043652
ABL2	ETV6	1.0609e-06
ABL2	EXT1	9.676e-06
ABL2	FANCA	3.0619e-06
ABL2	FANCD2	2.5195e-06
ABL2	FANCF	5.1298e-05
ABL2	FGFR3	2.4029e-06
ABL2	FH	5.6689e-06
ABL2	FLI1	2.7944e-06
ABL2	FUBP1	6.0054e-06
ABL2	FUS	0.00065921
ABL2	GAS7	1.8548e-06
ABL2	GATA1	8.5465e-05
ABL2	GOPC	0.00020544
ABL2	HOXA13	1.7534e-06
ABL2	IDH2	2.974e-05
ABL2	IL2	7.9012e-06
ABL2	IL21R	0.00056568
ABL2	IL6ST	1.3961e-05
ABL2	IL7R	1.0932e-06
ABL2	ITK	0.0001162
ABL2	JAK2	3.7268e-06
ABL2	JAK3	1.7387e-06
ABL2	KDM5A	1.8297e-06
ABL2	KIAA1549	1.377e-06
ABL2	KIF5B	1.1426e-06
ABL2	KIT	1.9754e-06
ABL2	KTN1	2.6182e-05
ABL2	LCP1	6.1637e-05
ABL2	LPP	1.3222e-05
ABL2	MAP2K4	2.6252e-06
ABL2	MET	2.1727e-05
ABL2	MLLT10	3.094e-06
ABL2	MLLT3	1.6924e-06
ABL2	MN1	6.9342e-06
ABL2	MSH2	3.9749e-06
ABL2	MSH6	1.7635e-06
ABL2	MSN	2.0497e-06
ABL2	MTCP1	3.2819e-06
ABL2	MUC1	0.0034606
ABL2	MYB	3.984e-06
ABL2	MYH9	6.9149e-06
ABL2	MYST4	2.147e-05
ABL2	NCOA1	9.1354e-06
ABL2	NCOA4	4.6658e-06
ABL2	NF2	8.1624e-06
ABL2	NFE2L2	2.774e-06
ABL2	NFIB	1.2626e-05
ABL2	NFKB2	1.7164e-06
ABL2	NIN	1.2502e-06
ABL2	NRAS	4.6204e-06
ABL2	NTRK1	2.3881e-05
ABL2	NUP98	1.5759e-05
ABL2	P2RY8	9.3351e-06
ABL2	PDGFRA	4.4248e-06
ABL2	PER1	1.1431e-05
ABL2	PHOX2B	2.3388e-05
ABL2	PIK3CA	4.1996e-06
ABL2	PLAG1	1.9418e-06
ABL2	PMS1	1.0792e-06
ABL2	PMS2	2.0732e-06
ABL2	POU5F1	0.00027704
ABL2	PPP2R1A	0.00044848
ABL2	PRDM1	9.7229e-06
ABL2	RANBP17	5.2613e-06
ABL2	RUNDC2A	5.3763e-06
ABL2	SDHB	3.8447e-06
ABL2	SFPQ	4.5154e-05
ABL2	SH3GL1	6.1728e-05
ABL2	SLC45A3	4.1229e-06
ABL2	TCF3	4.0049e-06
ABL2	TCL6	6.7088e-06
ABL2	TFPT	5.6689e-06
ABL2	THRAP3	4.6119e-06
ABL2	TP53	1.3007e-05
ABL2	TPM3	3.3908e-06
ABL2	TPR	1.2326e-05
ABL2	TRIP11	1.4404e-05
ABL2	TSC1	5.9488e-06
ABL2	TSHR	2.8923e-06
ABL2	USP6	1.8036e-06
ABL2	WAS	0.00035174
ABL2	WHSC1	1.8372e-05
ABL2	WRN	2.1358e-06
ABL2	XPA	3.2819e-06
ABL2	XPC	5.3141e-05
ABL2	ZNF278	1.0273e-05
ABL2	ZRSR2	4.0581e-06
ACSL3	ABL1	3.2364e-06
ACSL3	AKAP9	1.9401e-06
ACSL3	AKT1	8.1633e-06
ACSL3	AKT2	7.1154e-06
ACSL3	ALK	2.7316e-06
ACSL3	ARHGEF12	4.4842e-06
ACSL3	ARID1A	1.138e-05
ACSL3	ARID2	2.1646e-06
ACSL3	ASPSCR1	2.8835e-05
ACSL3	ATF1	3.019e-06
ACSL3	ATIC	9.4482e-06
ACSL3	ATM	4.0531e-06
ACSL3	BCL10	4.4083e-06
ACSL3	BCL11A	1.899e-06
ACSL3	BCL6	7.1498e-05
ACSL3	BCOR	2.3092e-06
ACSL3	BCR	2.8935e-06
ACSL3	BRAF	2.4839e-05
ACSL3	BRCA1	2.9933e-06
ACSL3	BRIP1	4.2781e-06
ACSL3	BTG1	1.3118e-05
ACSL3	BUB1B	1.8139e-06
ACSL3	C2orf44	4.1649e-06
ACSL3	CARD11	3.6364e-06
ACSL3	CBFB	6.0379e-06
ACSL3	CBL	2.9003e-06
ACSL3	CBLC	1.6276e-05
ACSL3	CCNB1IP1	2.225e-06
ACSL3	CCNE1	1.0273e-06
ACSL3	CDH11	4.785e-06
ACSL3	CDK4	1.1806e-06
ACSL3	CDK6	1.2346e-05
ACSL3	CDKN2C	9.0139e-06
ACSL3	CHIC2	2.9586e-06
ACSL3	CLTC	5.2473e-05
ACSL3	CLTCL1	5.4341e-06
ACSL3	DAXX	3.4626e-06
ACSL3	DICER1	1.5286e-05
ACSL3	EBF1	1.6197e-05
ACSL3	ELK4	2.572e-05
ACSL3	ELN	2.0008e-06
ACSL3	EML4	1.6125e-05
ACSL3	EP300	2.5015e-06
ACSL3	EPS15	1.3012e-05
ACSL3	ERBB2	3.2787e-06
ACSL3	ERCC2	8.4983e-06
ACSL3	ERCC3	0.00063365
ACSL3	ETV1	7.3278e-06
ACSL3	ETV5	1.8733e-06
ACSL3	ETV6	2.6348e-06
ACSL3	EXT1	1.5873e-06
ACSL3	EZH2	1.1687e-06
ACSL3	EZR	1.2024e-06
ACSL3	FANCD2	1.5389e-05
ACSL3	FBXO11	8.0985e-06
ACSL3	FBXW7	6.0011e-06
ACSL3	FGFR1OP	1.3353e-06
ACSL3	FGFR2	3.3387e-06
ACSL3	FH	4.6228e-06
ACSL3	GAS7	1.423e-05
ACSL3	GATA1	1.6542e-06
ACSL3	GATA2	5.1653e-06
ACSL3	GATA3	2.3514e-06
ACSL3	GMPS	2.5782e-05
ACSL3	HIP1	2.22e-05
ACSL3	HNRNPA2B1	1.0974e-06
ACSL3	HOXC13	4.5914e-05
ACSL3	IL2	1.2207e-06
ACSL3	IL7R	3.1002e-06
ACSL3	JAK2	8.1485e-06
ACSL3	JAK3	1.2755e-06
ACSL3	KDM5A	2.5178e-06
ACSL3	KDM5C	8.5025e-06
ACSL3	KDM6A	1.4697e-05
ACSL3	KDR	8.9869e-06
ACSL3	KRAS	2.3649e-06
ACSL3	LCK	2.122e-06
ACSL3	LIFR	1.5341e-06
ACSL3	LRIG3	4.3031e-06
ACSL3	MALT1	4.9383e-05
ACSL3	MAML2	2.0345e-06
ACSL3	MAP2K4	1.2077e-06
ACSL3	MITF	1.5422e-05
ACSL3	MLL	4.6185e-06
ACSL3	MLL3	9.2462e-06
ACSL3	MLLT10	2.8905e-06
ACSL3	MLLT4	4.0038e-06
ACSL3	MPL	2.1545e-05
ACSL3	MSH2	1.068e-06
ACSL3	MYB	5.6587e-06
ACSL3	MYD88	3.0819e-06
ACSL3	MYH11	1.2796e-05
ACSL3	NCOA1	4.75e-06
ACSL3	NCOA2	2.0673e-06
ACSL3	NF2	4.1091e-06
ACSL3	NOTCH1	3.3409e-05
ACSL3	NOTCH2	1.8717e-06
ACSL3	NSD1	3.193e-06
ACSL3	NTRK3	7.8669e-06
ACSL3	NUP214	1.2386e-06
ACSL3	NUP98	1.2986e-06
ACSL3	PALB2	1.6637e-06
ACSL3	PCM1	2.0174e-06
ACSL3	PDE4DIP	3.7068e-06
ACSL3	PDGFRA	2.4287e-06
ACSL3	PDGFRB	1.2226e-05
ACSL3	PER1	8.9868e-05
ACSL3	PHF6	0.0079999
ACSL3	PICALM	1.5944e-06
ACSL3	PLAG1	2.4633e-06
ACSL3	PMS2	4.3547e-06
ACSL3	PRDM1	1.112e-05
ACSL3	PRO1073	6.2e-06
ACSL3	PTEN	3.0628e-06
ACSL3	RAF1	1.637e-05
ACSL3	RAP1GDS1	3.9675e-06
ACSL3	RBM15	0.0026708
ACSL3	REL	2.8228e-06
ACSL3	RPN1	1.5389e-06
ACSL3	RUNDC2A	6.1637e-06
ACSL3	SDHB	2.2222e-06
ACSL3	SDHD	2.515e-06
ACSL3	SEPT6	1.4568e-06
ACSL3	SFPQ	3.6e-05
ACSL3	SH3GL1	2.6031e-06
ACSL3	SLC34A2	0.00067318
ACSL3	SOX2	9.4482e-06
ACSL3	SYK	6.4671e-06
ACSL3	TCF7L2	2.7826e-05
ACSL3	TET2	9.9441e-06
ACSL3	TFG	5.5363e-05
ACSL3	THRAP3	2.2179e-06
ACSL3	TOP1	6.9872e-06
ACSL3	TPM4	3.142e-06
ACSL3	TPR	1.5567e-06
ACSL3	TRIP11	1.279e-05
ACSL3	TSC2	3.7793e-06
ACSL3	TSHR	1.3736e-05
ACSL3	WHSC1	1.9048e-06
ACSL3	ZNF521	3.6233e-05
AKAP9	ABL1	6.2513e-05
AKAP9	ABL2	0.0017479
AKAP9	ACSL3	3.9532e-06
AKAP9	AKT1	3.126e-05
AKAP9	AKT2	8.9659e-06
AKAP9	ALK	0.0013568
AKAP9	ARHGEF12	0.00020812
AKAP9	ARID1A	0.00014502
AKAP9	ARID2	0.00012766
AKAP9	ARNT	0.00010456
AKAP9	ASXL1	0.0022731
AKAP9	ATM	0.00014242
AKAP9	ATRX	7.8686e-06
AKAP9	BAP1	0.00067982
AKAP9	BCL10	0.0064931
AKAP9	BCL11A	3.7049e-05
AKAP9	BCL3	1.5737e-05
AKAP9	BCL6	0.00039234
AKAP9	BCL7A	0.00016094
AKAP9	BCOR	0.00049624
AKAP9	BCR	0.00040132
AKAP9	BIRC3	7.8508e-05
AKAP9	BLM	8.0078e-06
AKAP9	BRAF	0.00023481
AKAP9	BRCA1	0.00033948
AKAP9	BRCA2	0.00038298
AKAP9	BRD3	2.5299e-05
AKAP9	BRIP1	0.00029067
AKAP9	BUB1B	2.9449e-05
AKAP9	C15orf55	2.9307e-05
AKAP9	C2orf44	0.00050017
AKAP9	CAMTA1	5.5408e-05
AKAP9	CARD11	0.00046879
AKAP9	CARS	0.00095861
AKAP9	CBFB	1.2847e-06
AKAP9	CBL	2.4792e-05
AKAP9	CBLB	0.00015822
AKAP9	CCDC6	0.0041551
AKAP9	CCNE1	0.00022255
AKAP9	CD274	0.0039343
AKAP9	CD79A	0.00048849
AKAP9	CDH1	0.0024463
AKAP9	CDH11	1.1042e-05
AKAP9	CDK12	0.003617
AKAP9	CDK4	1.1164e-05
AKAP9	CDK6	2.6267e-06
AKAP9	CDKN2A	2.3349e-05
AKAP9	CDKN2C	3.463e-06
AKAP9	CHN1	8.6843e-05
AKAP9	CIC	0.00041043
AKAP9	CIITA	0.00026267
AKAP9	CLTC	6.1397e-06
AKAP9	CLTCL1	1.1483e-05
AKAP9	COL1A1	0.00054218
AKAP9	CREB1	2.6596e-05
AKAP9	CREB3L1	0.00022417
AKAP9	CREB3L2	2.8462e-05
AKAP9	CREBBP	0.0011572
AKAP9	CYLD	0.0020268
AKAP9	DAXX	1.4724e-05
AKAP9	DDB2	5.0496e-06
AKAP9	DDIT3	6.2949e-06
AKAP9	DDX6	0.0012871
AKAP9	DEK	3.8915e-05
AKAP9	DICER1	5.1278e-06
AKAP9	DNM2	2.9551e-05
AKAP9	DNMT3A	0.00038328
AKAP9	EBF1	3.8962e-06
AKAP9	ECT2L	2.3641e-05
AKAP9	EGFR	1.6082e-05
AKAP9	ELF4	0.00037173
AKAP9	ELN	4.5769e-06
AKAP9	EML4	7.5035e-06
AKAP9	EP300	0.00098112
AKAP9	EPS15	9.7663e-05
AKAP9	ERBB2	2.8996e-05
AKAP9	ERCC3	3.8854e-06
AKAP9	ERCC4	0.0023585
AKAP9	ERCC5	0.00067824
AKAP9	ERG	2.198e-05
AKAP9	ETV1	5.4452e-05
AKAP9	ETV5	0.00017824
AKAP9	ETV6	4.3321e-05
AKAP9	EXT1	1.3989e-05
AKAP9	EXT2	1.2786e-06
AKAP9	EZH2	0.00021218
AKAP9	EZR	3.97e-05
AKAP9	FANCA	0.0040694
AKAP9	FANCC	1.265e-05
AKAP9	FANCD2	0.0050307
AKAP9	FANCE	2.3641e-05
AKAP9	FANCF	1.8651e-05
AKAP9	FANCG	3.0165e-05
AKAP9	FBXO11	1.0517e-05
AKAP9	FBXW7	0.00047075
AKAP9	FGFR1	0.011968
AKAP9	FGFR1OP	3.5023e-06
AKAP9	FGFR2	1.9244e-05
AKAP9	FH	3.4537e-06
AKAP9	FIP1L1	1.8913e-05
AKAP9	FLI1	5.3191e-05
AKAP9	FLT3	0.00048918
AKAP9	FOXP1	2.4422e-06
AKAP9	FUBP1	0.000153
AKAP9	FUS	3.5461e-05
AKAP9	GAS7	3.8084e-05
AKAP9	GATA1	2.2671e-05
AKAP9	GMPS	8.3516e-05
AKAP9	GNAQ	1.7723e-06
AKAP9	GOPC	7.868e-05
AKAP9	GPC3	0.00044464
AKAP9	GPHN	3.4902e-05
AKAP9	HERPUD1	2.3699e-06
AKAP9	HEY1	1.5167e-05
AKAP9	HIP1	3.4188e-05
AKAP9	HOOK3	0.0003945
AKAP9	IDH1	7.9617e-05
AKAP9	IDH2	8.2708e-05
AKAP9	IL2	4.8079e-06
AKAP9	IL21R	0.00022163
AKAP9	IL6ST	2.198e-05
AKAP9	ITK	6.3143e-05
AKAP9	JAK1	0.00037994
AKAP9	JAK2	8.9213e-05
AKAP9	JAK3	0.00081736
AKAP9	JAZF1	1.1507e-05
AKAP9	JUN	0.010511
AKAP9	KDM5A	0.00017091
AKAP9	KDM5C	0.00012871
AKAP9	KDM6A	0.00016027
AKAP9	KDR	7.3052e-05
AKAP9	KIAA1549	2.9307e-05
AKAP9	KIF5B	0.00047115
AKAP9	KIT	0.0012077
AKAP9	KLK2	3.4043e-05
AKAP9	KRAS	0.00032861
AKAP9	KTN1	1.4485e-05
AKAP9	LCK	0.0011511
AKAP9	LCP1	0.0027704
AKAP9	LIFR	0.00069529
AKAP9	LMO1	0.019027
AKAP9	LRIG3	2.0987e-05
AKAP9	MALT1	0.00014324
AKAP9	MAML2	0.00013382
AKAP9	MAP2K4	0.00019706
AKAP9	MDM2	6.0596e-06
AKAP9	MED12	2.7627e-06
AKAP9	MEN1	1.8889e-06
AKAP9	MET	0.0010217
AKAP9	MITF	2.7249e-05
AKAP9	MKL1	1.7584e-05
AKAP9	MLH1	0.0002678
AKAP9	MLL	0.00018063
AKAP9	MLL2	0.00054967
AKAP9	MLL3	0.0017145
AKAP9	MLLT1	1.3402e-06
AKAP9	MLLT10	5.5954e-05
AKAP9	MLLT3	9.5209e-06
AKAP9	MLLT4	3.0219e-06
AKAP9	MLLT6	1.182e-05
AKAP9	MN1	2.2495e-06
AKAP9	MPL	5.0245e-05
AKAP9	MSH2	0.00019096
AKAP9	MSH6	0.0018228
AKAP9	MSI2	1.8298e-05
AKAP9	MSN	5.8176e-05
AKAP9	MTCP1	1.2569e-06
AKAP9	MUC1	6.3248e-06
AKAP9	MUTYH	0.0024016
AKAP9	MYB	1.3134e-06
AKAP9	MYD88	3.0782e-06
AKAP9	MYH11	0.00061686
AKAP9	MYH9	0.0018406
AKAP9	MYST4	0.0011413
AKAP9	NACA	2.6267e-06
AKAP9	NCOA1	9.5745e-05
AKAP9	NCOA2	0.00078444
AKAP9	NDRG1	0.0011763
AKAP9	NF1	2.8684e-05
AKAP9	NFE2L2	1.0624e-06
AKAP9	NFIB	0.0023641
AKAP9	NFKB2	1.0117e-05
AKAP9	NIN	0.0011725
AKAP9	NOTCH1	0.0001534
AKAP9	NOTCH2	0.0031634
AKAP9	NRAS	0.00081395
AKAP9	NSD1	9.8641e-05
AKAP9	NTRK1	1.6576e-05
AKAP9	NTRK3	1.1667e-05
AKAP9	NUMA1	0.00015917
AKAP9	NUP214	2.9095e-05
AKAP9	NUP98	0.0014836
AKAP9	OMD	2.1709e-06
AKAP9	P2RY8	3.5751e-06
AKAP9	PALB2	0.004989
AKAP9	PAX3	0.00062054
AKAP9	PAX8	4.396e-05
AKAP9	PCM1	0.055101
AKAP9	PCSK7	1.636e-06
AKAP9	PDE4DIP	6.4278e-06
AKAP9	PDGFRA	0.0013612
AKAP9	PDGFRB	0.0013193
AKAP9	PER1	0.0014718
AKAP9	PHF6	2.4755e-05
AKAP9	PHOX2B	0.00066489
AKAP9	PICALM	4.4763e-05
AKAP9	PIK3CA	0.00021432
AKAP9	PIK3R1	9.6712e-06
AKAP9	PIM1	3.1377e-05
AKAP9	PLAG1	0.013591
AKAP9	PML	0.00031125
AKAP9	PMS1	0.00057011
AKAP9	PMS2	4.9117e-05
AKAP9	POU5F1	2.7362e-06
AKAP9	PPARG	0.00028319
AKAP9	PPP2R1A	1.968e-05
AKAP9	PRDM1	0.00044344
AKAP9	PRDM16	0.00010104
AKAP9	PRF1	3.9075e-06
AKAP9	PRKAR1A	9.2027e-06
AKAP9	PRO1073	1.3192e-06
AKAP9	PTEN	0.0011106
AKAP9	PTPN11	3.6356e-06
AKAP9	RAF1	1.821e-06
AKAP9	RALGDS	1.4769e-06
AKAP9	RANBP17	5.3028e-05
AKAP9	RAP1GDS1	0.0001886
AKAP9	RB1	2.4636e-05
AKAP9	RBM15	0.00010588
AKAP9	RECQL4	8.5106e-06
AKAP9	REL	0.00010105
AKAP9	RET	0.00010408
AKAP9	ROS1	0.0015093
AKAP9	RPL22	1.2608e-06
AKAP9	RUNDC2A	2.059e-06
AKAP9	SEPT6	0.0025494
AKAP9	SETD2	0.0014379
AKAP9	SF3B1	4.5909e-05
AKAP9	SFPQ	5.9102e-05
AKAP9	SH3GL1	1.0855e-06
AKAP9	SLC34A2	0.0014184
AKAP9	SMARCA4	0.0017297
AKAP9	SMARCB1	5.0063e-05
AKAP9	SMO	6.2669e-05
AKAP9	SOX2	2.0983e-05
AKAP9	SRGAP3	0.0011489
AKAP9	SS18	0.0021982
AKAP9	SSX1	4.6629e-06
AKAP9	STK11	2.3007e-06
AKAP9	SYK	3.6142e-06
AKAP9	TCF12	1.6439e-06
AKAP9	TCF3	4.6629e-06
AKAP9	TCF7L2	9.9929e-05
AKAP9	TCL1A	8.5955e-06
AKAP9	TCL6	2.5693e-06
AKAP9	TET2	0.00025102
AKAP9	TFEB	9.8503e-05
AKAP9	TFPT	8.2086e-06
AKAP9	TFRC	0.0016287
AKAP9	THRAP3	0.00013147
AKAP9	TIF1	2.4123e-05
AKAP9	TMPRSS2	0.00051223
AKAP9	TNFRSF17	1.107e-05
AKAP9	TOP1	0.00018021
AKAP9	TP53	4.4599e-06
AKAP9	TPM3	5.8938e-05
AKAP9	TPM4	2.605e-05
AKAP9	TPR	0.00020012
AKAP9	TRIM33	7.8341e-05
AKAP9	TRIP11	6.4671e-06
AKAP9	TSC1	1.5221e-05
AKAP9	TSC2	8.7255e-06
AKAP9	TSHR	5.8894e-05
AKAP9	U2AF1	1.9342e-05
AKAP9	USP6	1.3739e-05
AKAP9	WAS	0.0001501
AKAP9	WHSC1	1.272e-06
AKAP9	WHSC1L1	2.2202e-06
AKAP9	WIF1	0.0016595
AKAP9	WRN	0.00014227
AKAP9	WT1	0.00013397
AKAP9	WWTR1	0.0023359
AKAP9	XPA	1.2569e-06
AKAP9	XPO1	0.00012562
AKAP9	YWHAE	0.00045957
AKAP9	ZNF278	3.4537e-06
AKAP9	ZNF331	0.00012392
AKAP9	ZNF384	4.6013e-06
AKAP9	ZNF521	0.0004503
AKAP9	ZRSR2	1.6088e-05
AKT1	ABL1	1.3981e-05
AKT1	ABL2	2.7435e-06
AKT1	ACSL3	4.3403e-06
AKT1	AKAP9	1.6648e-06
AKT1	ATIC	9.4482e-06
AKT1	ATM	5.0347e-06
AKT1	BCL10	7.436e-06
AKT1	BCL6	3.1494e-06
AKT1	BLM	1.6766e-06
AKT1	BRAF	1.892e-06
AKT1	BTG1	1.3118e-05
AKT1	CARD11	3.0607e-06
AKT1	CDH1	0.00044294
AKT1	CDKN2C	9.0139e-06
AKT1	CIC	8.3401e-06
AKT1	CLTC	5.0857e-06
AKT1	CREBBP	5.3521e-06
AKT1	CYLD	1.1569e-06
AKT1	DAXX	4.0816e-06
AKT1	EGFR	1.9131e-06
AKT1	ERBB2	1.3692e-06
AKT1	ERCC2	8.4983e-06
AKT1	ERCC3	4.4444e-06
AKT1	ERCC4	3.9659e-06
AKT1	FANCA	0.0017857
AKT1	FGFR1	1.1337e-06
AKT1	FH	4.6228e-06
AKT1	GATA2	5.1653e-06
AKT1	GATA3	0.00012714
AKT1	HERPUD1	1.1138e-05
AKT1	HOXC13	4.5914e-05
AKT1	IL6ST	2.6255e-06
AKT1	KDM5C	2.1701e-06
AKT1	LCP1	5.771e-06
AKT1	LIFR	2.6929e-06
AKT1	MALT1	4.2719e-06
AKT1	MET	2.7042e-06
AKT1	MLL3	5.1779e-06
AKT1	MLLT1	6.2988e-06
AKT1	MLLT4	2.1359e-06
AKT1	MPL	1.7251e-06
AKT1	MSH2	3.5431e-06
AKT1	MUC1	2.9727e-05
AKT1	MUTYH	1.5501e-06
AKT1	MYH11	1.5426e-06
AKT1	MYH9	3.7326e-06
AKT1	NCOA1	1.7147e-06
AKT1	NF1	7.1876e-05
AKT1	NF2	4.1091e-06
AKT1	PER1	2.1769e-05
AKT1	PML	1.8447e-06
AKT1	PPP2R1A	4.0581e-06
AKT1	RAF1	2.6416e-06
AKT1	RANBP17	4.8077e-06
AKT1	SF3B1	0.00021317
AKT1	SFPQ	3.8447e-06
AKT1	SMARCA4	1.3697e-06
AKT1	SOX2	9.4482e-06
AKT1	TET2	2.638e-05
AKT1	TPR	2.8985e-05
AKT1	TSHR	1.9778e-06
AKT1	WAS	1.3118e-05
AKT1	YWHAE	2.202e-06
AKT1	ZNF521	1.0171e-06
AKT1	ZRSR2	7.3046e-06
AKT2	ABL1	4.407e-05
AKT2	ABL2	1.4249e-06
AKT2	ACSL3	2.7039e-05
AKT2	AKAP9	1.4736e-06
AKT2	AKT1	1.8022e-06
AKT2	ALK	1.5655e-05
AKT2	ARHGEF12	0.00010509
AKT2	ARID1A	1.1705e-06
AKT2	ARID2	4.0041e-06
AKT2	ASXL1	1.7425e-05
AKT2	ATF1	2.5158e-06
AKT2	ATIC	2.3425e-06
AKT2	ATM	0.00015327
AKT2	BCL10	3.6736e-06
AKT2	BCL11A	2.0544e-05
AKT2	BCL6	0.0001075
AKT2	BCL7A	4.8555e-06
AKT2	BCR	8.8889e-06
AKT2	BIRC3	3.4786e-06
AKT2	BLM	7.2997e-06
AKT2	BRAF	1.3323e-06
AKT2	BRCA1	6.8027e-05
AKT2	BRCA2	4.5723e-06
AKT2	BRIP1	1.4523e-05
AKT2	BUB1B	9.7587e-06
AKT2	CARS	1.1341e-06
AKT2	CBFB	5.0316e-06
AKT2	CCDC6	1.2233e-06
AKT2	CCNB1IP1	1.8542e-06
AKT2	CCNE1	1.0521e-05
AKT2	CD274	8.9017e-06
AKT2	CDH11	0.00017468
AKT2	CDK6	1.0288e-05
AKT2	CDKN2C	2.2829e-06
AKT2	CHIC2	2.4655e-06
AKT2	CIC	3.7789e-06
AKT2	CLTC	1.181e-05
AKT2	CLTCL1	3.2559e-05
AKT2	CREB3L2	2.6455e-06
AKT2	CREBBP	4.9748e-06
AKT2	CYLD	3.8265e-05
AKT2	DICER1	1.2738e-05
AKT2	EGFR	0.00024414
AKT2	ELF4	1.1651e-05
AKT2	ELL	3.8473e-05
AKT2	ELN	2.0868e-05
AKT2	EML4	1.3437e-05
AKT2	EP300	3.0358e-06
AKT2	EPS15	5.5082e-06
AKT2	ERCC2	3.2977e-05
AKT2	ERCC3	1.5218e-05
AKT2	ERCC4	1.5562e-06
AKT2	ETV1	0.00019209
AKT2	ETV5	1.561e-06
AKT2	ETV6	1.5905e-05
AKT2	EXT1	5.0805e-05
AKT2	EZR	1.002e-06
AKT2	FANCD2	3.6851e-06
AKT2	FANCG	4.0812e-06
AKT2	FBXW7	2.2998e-06
AKT2	FGFR1	3.2462e-05
AKT2	FGFR1OP	1.3717e-05
AKT2	FGFR3	3.6044e-06
AKT2	FH	8.5034e-06
AKT2	FLT3	1.6614e-06
AKT2	FUBP1	1.7179e-05
AKT2	GATA1	8.3333e-05
AKT2	GATA2	1.3021e-06
AKT2	GMPS	2.1485e-05
AKT2	GNA11	1.5893e-06
AKT2	GNAQ	6.9416e-06
AKT2	GOLGA5	1.2797e-05
AKT2	GPC3	1.0822e-05
AKT2	GPHN	5.8455e-06
AKT2	HERPUD1	9.2819e-06
AKT2	HEY1	5.767e-05
AKT2	HIP1	2.0071e-05
AKT2	HOOK3	1.5101e-05
AKT2	HOXA13	2.6301e-06
AKT2	IL2	0.00043048
AKT2	IL6ST	2.1879e-06
AKT2	ITK	4.5072e-06
AKT2	JAK1	1.0512e-06
AKT2	JAK2	0.00018188
AKT2	JAK3	7.889e-06
AKT2	KDM5A	2.4994e-05
AKT2	KDR	4.3763e-06
AKT2	KIAA1549	2.0656e-06
AKT2	KIF5B	1.8629e-06
AKT2	KIT	2.2424e-06
AKT2	KLK2	0.00016461
AKT2	KRAS	1.6302e-06
AKT2	KTN1	3.1553e-06
AKT2	LCK	1.1489e-05
AKT2	LIFR	4.6957e-05
AKT2	LPP	1.9833e-05
AKT2	LRIG3	1.4428e-05
AKT2	MALT1	2.122e-05
AKT2	MAML2	1.6954e-06
AKT2	MDM4	0.00041667
AKT2	MITF	6.8162e-06
AKT2	MKL1	1.101e-06
AKT2	MLH1	3.3933e-06
AKT2	MLL	1.4565e-05
AKT2	MLL2	5.3548e-06
AKT2	MLL3	4.6501e-06
AKT2	MLLT1	5.249e-06
AKT2	MLLT10	2.4088e-06
AKT2	MLLT3	2.5387e-06
AKT2	MLLT4	9.8619e-06
AKT2	MN1	1.0502e-05
AKT2	MPL	0.00019679
AKT2	MSH2	3.2372e-06
AKT2	MSH6	8.0071e-06
AKT2	MUTYH	1.1446e-05
AKT2	MYB	5.9761e-06
AKT2	MYCN	4.069e-05
AKT2	MYH11	5.2791e-05
AKT2	MYH9	2.8102e-05
AKT2	MYST4	1.4395e-06
AKT2	NCOA1	9.8546e-06
AKT2	NCOA2	7.2292e-06
AKT2	NCOA4	6.9987e-06
AKT2	NF1	9.0391e-06
AKT2	NF2	1.2244e-05
AKT2	NFIB	1.9131e-05
AKT2	NFKB2	2.1306e-06
AKT2	NIN	1.7964e-06
AKT2	NOTCH2	2.2324e-06
AKT2	NSD1	6.8298e-06
AKT2	NTRK1	3.2061e-06
AKT2	NTRK3	3.3114e-06
AKT2	NUMA1	1.0781e-06
AKT2	NUP214	2.7466e-06
AKT2	NUP98	1.829e-05
AKT2	OMD	6.1664e-06
AKT2	PAX3	1.7223e-06
AKT2	PAX8	1.8022e-05
AKT2	PCM1	6.0482e-06
AKT2	PDE4DIP	1.9904e-06
AKT2	PDGFRA	4.5014e-06
AKT2	PER1	1.2598e-05
AKT2	PHOX2B	3.2344e-06
AKT2	PICALM	0.00012602
AKT2	PIK3R1	3.3641e-06
AKT2	PLAG1	1.9367e-05
AKT2	PML	1.3915e-05
AKT2	PMS1	1.3874e-06
AKT2	PMS2	2.0796e-06
AKT2	PRDM16	2.5912e-05
AKT2	PRF1	7.4074e-05
AKT2	PRO1073	5.1667e-06
AKT2	PTEN	5.3256e-06
AKT2	PTPN11	7.4517e-06
AKT2	RAF1	7.4147e-06
AKT2	RANBP17	3.8412e-06
AKT2	RAP1GDS1	2.7392e-05
AKT2	RB1	8.2821e-05
AKT2	REL	2.3523e-06
AKT2	ROS1	7.356e-06
AKT2	RPN1	1.2824e-06
AKT2	SDHB	0.00028935
AKT2	SDHD	2.0958e-06
AKT2	SEPT6	1.214e-06
AKT2	SFPQ	1.0288e-06
AKT2	SH3GL1	7.6523e-05
AKT2	SLC34A2	1.5211e-05
AKT2	SMARCA4	1.6837e-06
AKT2	SMARCB1	1.6474e-05
AKT2	SMO	1.2883e-05
AKT2	SRGAP3	9.1308e-06
AKT2	SUFU	7.5116e-06
AKT2	TAF15	0.0005144
AKT2	TCF3	6.0073e-06
AKT2	TCF7L2	1.5838e-05
AKT2	TET2	1.9335e-05
AKT2	TFG	4.6136e-05
AKT2	TFPT	8.5034e-06
AKT2	TIF1	1.197e-05
AKT2	TNFAIP3	4.4392e-06
AKT2	TOP1	3.0359e-06
AKT2	TP53	5.2349e-05
AKT2	TPM4	2.6183e-06
AKT2	TPR	4.3858e-05
AKT2	TRIM33	7.2636e-06
AKT2	TRIP11	5.8262e-06
AKT2	WHSC1L1	0.0029762
AKT2	WRN	1.4322e-05
AKT2	WT1	1.7774e-06
AKT2	XPC	4.1038e-06
AKT2	YWHAE	1.835e-06
AKT2	ZNF521	1.7216e-05
ALDH2	ABL1	1.9095e-06
ALDH2	ALK	1.272e-05
ALDH2	ARID1A	2.7213e-06
ALDH2	ARID2	8.9254e-06
ALDH2	ATM	2.7586e-06
ALDH2	BAP1	2.8935e-06
ALDH2	BCL10	1.385e-06
ALDH2	BCL3	0.00032506
ALDH2	BCL6	1.2303e-05
ALDH2	BCL7A	1.966e-06
ALDH2	BLM	9.3052e-05
ALDH2	BMPR1A	7.2338e-06
ALDH2	BRAF	1.1176e-05
ALDH2	BRCA2	8.4884e-06
ALDH2	BRIP1	1.6259e-06
ALDH2	CBL	4.2207e-05
ALDH2	CBLB	1.8155e-05
ALDH2	CCDC6	2.0291e-06
ALDH2	CCNB1IP1	0.00059172
ALDH2	CCND1	0.00029586
ALDH2	CCNE1	6.9444e-06
ALDH2	CD79B	5.9453e-06
ALDH2	CDH11	1.2735e-05
ALDH2	CHEK2	6.5036e-06
ALDH2	CIITA	2.3488e-05
ALDH2	CREBBP	2.5362e-06
ALDH2	CRTC3	6.4671e-06
ALDH2	DDX10	5.9172e-06
ALDH2	EBF1	2.1985e-06
ALDH2	EGFR	1.3697e-06
ALDH2	ELL	3.8261e-06
ALDH2	EPS15	1.1337e-06
ALDH2	ERCC2	2.6088e-06
ALDH2	ERCC5	2.4744e-05
ALDH2	ETV5	2.7462e-06
ALDH2	EWSR1	3.56e-06
ALDH2	EZR	4.8991e-06
ALDH2	FANCD2	1.2754e-06
ALDH2	FANCG	1.6833e-05
ALDH2	FBXW7	2.0872e-06
ALDH2	FGFR1OP	3.6934e-06
ALDH2	FHIT	7.1818e-06
ALDH2	FOXP1	1.596e-06
ALDH2	GAS7	2.3676e-06
ALDH2	GATA1	2.6874e-06
ALDH2	GNAQ	8.8374e-05
ALDH2	GNAS	4.0816e-06
ALDH2	GPHN	2.1114e-05
ALDH2	HERPUD1	1.0204e-05
ALDH2	HIP1	1.006e-05
ALDH2	IDH2	1.3228e-06
ALDH2	IL7R	1.1383e-05
ALDH2	KDR	1.984e-05
ALDH2	KIF5B	2.2041e-06
ALDH2	KTN1	3.6364e-06
ALDH2	LIFR	5.2609e-06
ALDH2	LMO2	3.1562e-06
ALDH2	LRIG3	1.419e-05
ALDH2	MAFB	7.3046e-05
ALDH2	MDS1	3.0779e-05
ALDH2	MED12	1.064e-06
ALDH2	MKL1	3.9063e-05
ALDH2	MLF1	0.0053333
ALDH2	MLL	1.2453e-05
ALDH2	MLL2	1.0031e-06
ALDH2	MLL3	6.6546e-06
ALDH2	MLLT3	1.5259e-06
ALDH2	MLLT4	5.5111e-06
ALDH2	MSI2	6.1557e-06
ALDH2	MUC1	0.00025088
ALDH2	MYCN	4.3253e-05
ALDH2	MYH11	2.9115e-06
ALDH2	NCOA1	1.8491e-06
ALDH2	NCOA2	1.9231e-05
ALDH2	NDRG1	5.6587e-06
ALDH2	NF2	3.8447e-05
ALDH2	NOTCH2	1.6708e-06
ALDH2	NRAS	6.8587e-06
ALDH2	NSD1	6.4671e-06
ALDH2	NTRK1	2.2222e-06
ALDH2	PAX7	3.909e-05
ALDH2	PCM1	1.4435e-06
ALDH2	PER1	4.6296e-05
ALDH2	PIK3CA	3.756e-06
ALDH2	PIM1	3.0769e-06
ALDH2	POU5F1	6.9416e-06
ALDH2	PPARG	4.2008e-06
ALDH2	PRDM1	1.6898e-06
ALDH2	RALGDS	8.6088e-06
ALDH2	REL	2.6116e-06
ALDH2	ROS1	8.2993e-06
ALDH2	RPN1	3.0483e-06
ALDH2	SDC4	0.00014793
ALDH2	SMARCA4	3.4708e-06
ALDH2	SMARCB1	1.8105e-06
ALDH2	SUZ12	3.8447e-06
ALDH2	SYK	1.6878e-06
ALDH2	TOP1	1.1542e-06
ALDH2	TP53	2.4809e-06
ALDH2	TRIP11	6.5572e-06
ALDH2	TSC1	9.4472e-06
ALDH2	TSC2	0.00010417
ALDH2	TTL	1.7313e-05
ALDH2	USP6	1.0851e-06
ALDH2	VHL	0.0015625
ALDH2	WHSC1	8.3862e-05
ALDH2	WHSC1L1	5.7143e-06
ALDH2	WIF1	9.1827e-05
ALDH2	WRN	1.8737e-06
ALDH2	XPC	2.4029e-06
ALDH2	ZNF331	3.0895e-06
ALK	ABL1	0.0007794
ALK	ABL2	4.471e-05
ALK	ACSL3	1.4872e-05
ALK	AKAP9	0.00037227
ALK	AKT2	0.00010752
ALK	ALDH2	0.00028699
ALK	APC	0.00036643
ALK	ARHGEF12	6.188e-06
ALK	ARID1A	0.0036442
ALK	ARID2	5.6287e-05
ALK	ASPSCR1	8.0097e-06
ALK	ASXL1	1.1959e-06
ALK	ATIC	0.00016797
ALK	ATM	7.5679e-05
ALK	BAP1	1.5305e-05
ALK	BCL10	0.00068587
ALK	BCL11A	0.0031811
ALK	BCL11B	2.3148e-05
ALK	BCL6	3.0939e-05
ALK	BCL7A	6.0804e-05
ALK	BCR	0.00012333
ALK	BLM	0.00019345
ALK	BRAF	0.0041229
ALK	BRCA1	0.00016972
ALK	BRCA2	0.00021136
ALK	BRD3	3.3029e-05
ALK	BRIP1	0.00037949
ALK	C15orf55	3.8261e-05
ALK	C2orf44	1.8986e-06
ALK	CAMTA1	0.00049587
ALK	CARD11	2.8909e-06
ALK	CARS	8.7962e-06
ALK	CBFB	1.6772e-06
ALK	CBL	0.0010902
ALK	CBLB	0.00022623
ALK	CCDC6	0.049036
ALK	CCNB1IP1	0.00014172
ALK	CCNE1	3.5069e-06
ALK	CD274	0.00024655
ALK	CD79A	0.00063776
ALK	CD79B	1.6515e-06
ALK	CDH1	2.3479e-05
ALK	CDH11	0.0012317
ALK	CDK12	4.3403e-06
ALK	CDK4	9.6772e-06
ALK	CDK6	3.4294e-06
ALK	CHEK2	1.8066e-06
ALK	CHN1	0.00011338
ALK	CIC	1.4348e-05
ALK	CIITA	0.0039856
ALK	CLTC	0.0001519
ALK	CLTCL1	1.8141e-05
ALK	COL1A1	9.8226e-06
ALK	CREB1	3.4722e-05
ALK	CREB3L1	1.4453e-05
ALK	CREB3L2	4.7436e-05
ALK	CRTC3	0.0012556
ALK	DAXX	5.781e-06
ALK	DDX5	9.4482e-05
ALK	DDX6	0.0016803
ALK	DEK	5.0805e-05
ALK	DICER1	0.00010396
ALK	DNM2	4.9212e-05
ALK	EBF1	4.8386e-06
ALK	EGFR	1.7626e-05
ALK	ELF4	2.1845e-06
ALK	ELN	9.0855e-06
ALK	EML4	0.00014872
ALK	EP300	0.00039561
ALK	EPS15	1.9174e-05
ALK	ERBB2	2.4342e-05
ALK	ERCC2	3.1354e-05
ALK	ERCC3	7.9798e-06
ALK	ERCC4	0.0010683
ALK	ERCC5	7.8302e-05
ALK	ETV1	7.2055e-05
ALK	ETV5	0.034204
ALK	EXT1	0.00011532
ALK	EZH2	2.012e-05
ALK	FANCA	0.00069676
ALK	FANCC	1.6515e-05
ALK	FANCD2	0.00024691
ALK	FANCE	0.0067021
ALK	FANCG	0.00065844
ALK	FBXO11	2.5397e-05
ALK	FBXW7	2.3902e-05
ALK	FGFR1	0.00021948
ALK	FGFR1OP	0.00028835
ALK	FGFR2	3.9733e-05
ALK	FGFR3	1.2015e-06
ALK	FH	9.6451e-05
ALK	FHIT	1.995e-06
ALK	FLI1	6.9444e-05
ALK	FLT3	5.1759e-06
ALK	FUBP1	0.00019975
ALK	FUS	5.1298e-05
ALK	GAS7	5.519e-05
ALK	GATA1	3.336e-05
ALK	GMPS	1.0587e-05
ALK	GNAS	1.1338e-06
ALK	GOLGA5	4.2658e-06
ALK	GOPC	0.00010272
ALK	GPC3	0.014015
ALK	GPHN	0.018713
ALK	HERPUD1	0.00028345
ALK	HIP1	0.0036184
ALK	HNRNPA2B1	0.00017478
ALK	IDH2	1.8485e-06
ALK	IL2	0.00014349
ALK	IL7R	8.567e-05
ALK	ITK	0.00049292
ALK	JAK1	4.7878e-05
ALK	JAK2	1.0717e-05
ALK	JAK3	1.9753e-05
ALK	KDM5A	0.00024861
ALK	KDM5C	0.00012193
ALK	KDR	0.00073581
ALK	KIAA1549	0.0006
ALK	KIF5B	0.00051841
ALK	KIT	3.091e-05
ALK	KRAS	5.5556e-05
ALK	KTN1	0.0015413
ALK	LCK	0.00011222
ALK	LCP1	2.4212e-05
ALK	LIFR	7.5143e-05
ALK	LMO2	2.2676e-05
ALK	LPP	6.611e-06
ALK	LRIG3	2.6331e-05
ALK	MALT1	0.00013326
ALK	MAML2	5.8519e-06
ALK	MAP2K4	7.7016e-05
ALK	MDS1	8.5496e-06
ALK	MEN1	2.4661e-06
ALK	MET	1.2749e-05
ALK	MITF	0.00011577
ALK	MKL1	1.1562e-05
ALK	MLH1	1.8204e-05
ALK	MLL	2.8727e-05
ALK	MLL2	6.5743e-06
ALK	MLL3	6.3665e-05
ALK	MLLT1	0.00043403
ALK	MLLT10	0.0019464
ALK	MLLT3	1.0902e-05
ALK	MLLT4	2.4113e-05
ALK	MLLT6	1.5432e-05
ALK	MN1	0.00036907
ALK	MPL	6.5598e-05
ALK	MSH2	3.9856e-05
ALK	MSH6	1.2329e-05
ALK	MSI2	2.3888e-05
ALK	MTCP1	1.6409e-06
ALK	MUTYH	0.00015873
ALK	MYB	0.00068587
ALK	MYD88	0.00019511
ALK	MYH11	0.0038265
ALK	MYH9	6.5203e-05
ALK	MYST4	0.000204
ALK	NCOA1	0.00052105
ALK	NCOA2	1.746e-05
ALK	NCOA4	2.3329e-06
ALK	NDRG1	9.8485e-05
ALK	NF2	4.0812e-06
ALK	NFE2L2	1.387e-06
ALK	NFIB	0.00068673
ALK	NIN	9.1004e-05
ALK	NOTCH1	5.1589e-06
ALK	NOTCH2	3.3723e-05
ALK	NRAS	2.4691e-05
ALK	NSD1	9.9206e-06
ALK	NTRK1	0.0020784
ALK	NTRK3	2.2074e-06
ALK	NUMA1	3.3216e-06
ALK	NUP214	5.8711e-05
ALK	NUP98	0.0034207
ALK	OMD	2.0555e-06
ALK	P2RY8	4.6676e-06
ALK	PALB2	2.0349e-05
ALK	PAX3	6.1838e-05
ALK	PAX7	8.5192e-05
ALK	PBX1	2.5649e-05
ALK	PCM1	9.2741e-05
ALK	PDE4DIP	0.0010344
ALK	PDGFB	0.00034294
ALK	PDGFRA	0.00057348
ALK	PDGFRB	0.0018904
ALK	PER1	0.001075
ALK	PHF6	7.0636e-05
ALK	PHOX2B	2.3244e-05
ALK	PICALM	5.8441e-05
ALK	PIK3CA	0.00016844
ALK	PIM1	4.0392e-06
ALK	PMS2	6.7107e-05
ALK	PPARG	1.1669e-06
ALK	PPP2R1A	0.010898
ALK	PRDM1	0.00023676
ALK	PRDM16	1.3394e-05
ALK	PTPN11	2.4839e-06
ALK	RAF1	0.0003391
ALK	RALGDS	1.9282e-06
ALK	RAP1GDS1	1.0284e-06
ALK	RB1	5.1769e-06
ALK	REL	0.00012824
ALK	RET	0.00048727
ALK	ROS1	0.00055621
ALK	RPL22	1.6461e-06
ALK	RPN1	3.0483e-05
ALK	RUNDC2A	0.00015618
ALK	RUNX1	7.8735e-06
ALK	SDHB	1.9223e-06
ALK	SEPT6	1.4348e-05
ALK	SETD2	0.0010489
ALK	SF3B1	2.3329e-06
ALK	SFPQ	5.354e-06
ALK	SH3GL1	0.0010633
ALK	SLC34A2	8.3538e-06
ALK	SMO	4.2942e-06
ALK	SRGAP3	6.0087e-06
ALK	SS18	4.2719e-05
ALK	SS18L1	8.0097e-06
ALK	STK11	3.0037e-06
ALK	SUZ12	9.6117e-06
ALK	SYK	3.9992e-06
ALK	TCF3	2.0024e-06
ALK	TCF7L2	5.7076e-05
ALK	TCL6	3.3544e-06
ALK	TET2	4.4863e-05
ALK	TFEB	0.0001286
ALK	TFG	1.5379e-05
ALK	TFPT	2.8345e-06
ALK	THRAP3	0.00023921
ALK	TIF1	0.00018605
ALK	TNFAIP3	7.016e-05
ALK	TOP1	1.0648e-05
ALK	TPM3	1.6954e-06
ALK	TPM4	2.8578e-05
ALK	TPR	0.00093426
ALK	TRIM27	0.00029942
ALK	TRIM33	3.0422e-06
ALK	TRIP11	7.0502e-05
ALK	TSC1	2e-06
ALK	TSC2	0.0032836
ALK	TSHR	1.0497e-05
ALK	U2AF1	2.6564e-05
ALK	USP6	0.00018499
ALK	WHSC1	7.3578e-05
ALK	WIF1	0.02681
ALK	WRN	0.00018947
ALK	WT1	0.00017491
ALK	XPA	1.6409e-06
ALK	XPC	2.657e-05
ALK	XPO1	0.013091
ALK	YWHAE	1.0753e-05
ALK	ZNF331	0.00045111
ALK	ZNF384	6.0073e-06
ALK	ZNF521	0.0012325
APC	ABL1	0.0038727
APC	ABL2	0.015511
APC	ACSL3	1.5525e-06
APC	AKAP9	0.042188
APC	AKT1	0.00073184
APC	AKT2	0.020094
APC	ALDH2	0.0019156
APC	ALK	0.011409
APC	ARHGEF12	0.0074086
APC	ARID1A	0.01241
APC	ARID2	0.0052939
APC	ARNT	0.014556
APC	ASXL1	0.025433
APC	ATIC	2.8932e-05
APC	ATM	0.011127
APC	ATRX	6.6717e-05
APC	BAP1	3.5546e-05
APC	BCL10	4.6564e-06
APC	BCL11A	0.0008107
APC	BCL11B	4.418e-06
APC	BCL2	2.7583e-06
APC	BCL6	0.0063363
APC	BCL7A	0.0069047
APC	BCOR	0.013022
APC	BCR	1.8191e-05
APC	BIRC3	1.7655e-05
APC	BLM	0.0019858
APC	BMPR1A	2.8932e-05
APC	BRAF	0.0040325
APC	BRCA1	0.0025798
APC	BRCA2	0.0082623
APC	BRD4	0.0025125
APC	BRIP1	0.018416
APC	BUB1B	0.013491
APC	C2orf44	0.014924
APC	CAMTA1	0.004186
APC	CANT1	0.00014046
APC	CARD11	0.0065955
APC	CARS	0.0068788
APC	CBL	0.0001304
APC	CBLB	0.003426
APC	CCDC6	2.286e-06
APC	CCNB1IP1	0.0015139
APC	CCND1	9.3451e-06
APC	CCNE1	4.3861e-05
APC	CD274	0.0071203
APC	CD79A	3.2817e-06
APC	CD79B	0.00015918
APC	CDH1	0.00044459
APC	CDH11	0.038774
APC	CDK12	0.0077596
APC	CDK4	0.009039
APC	CDKN2A	7.5695e-05
APC	CHEK2	0.0041969
APC	CHN1	3.1634e-05
APC	CIC	0.0012844
APC	CIITA	0.0077098
APC	CLTCL1	0.0015736
APC	COL1A1	3.9048e-05
APC	CREB3L1	0.0014147
APC	CREB3L2	0.0023733
APC	CREBBP	0.0038029
APC	CRTC3	0.00014489
APC	CTNNB1	0.00082481
APC	CYLD	0.012913
APC	DAXX	0.0005549
APC	DDB2	0.00010335
APC	DDIT3	0.0013739
APC	DDX10	0.0047604
APC	DDX6	1.2206e-05
APC	DEK	8.7511e-06
APC	DICER1	0.015897
APC	DNM2	0.0028448
APC	DNMT3A	0.0001085
APC	EBF1	0.0057936
APC	ECT2L	0.00054729
APC	EGFR	0.0055003
APC	EIF4A2	0.0027704
APC	ELF4	0.0039273
APC	ELL	0.00062009
APC	ELN	1.0293e-06
APC	EP300	0.022132
APC	EPS15	0.01742
APC	ERBB2	0.0099271
APC	ERCC2	0.00024607
APC	ERCC3	3.3227e-05
APC	ERCC4	0.00010298
APC	ERCC5	3.0628e-06
APC	ETV1	0.022868
APC	ETV5	0.0001116
APC	ETV6	1.0982e-05
APC	EXT1	0.024309
APC	EXT2	2.1265e-05
APC	EZH2	0.00021188
APC	FANCA	0.0050718
APC	FANCD2	0.026342
APC	FANCG	0.0051841
APC	FBXO11	0.0090342
APC	FBXW7	0.039845
APC	FEV	1.9771e-05
APC	FGFR1	0.00034575
APC	FGFR2	4.3275e-06
APC	FGFR3	0.0032687
APC	FH	2.0177e-05
APC	FIP1L1	0.0016221
APC	FLI1	0.00094512
APC	FLT3	0.0037896
APC	FOXP1	7.4773e-05
APC	FUBP1	3.6663e-05
APC	GAS7	0.00067932
APC	GATA1	0.020789
APC	GATA3	2.1302e-05
APC	GMPS	0.019868
APC	GNA11	0.00085662
APC	GNAQ	0.013227
APC	GNAS	0.0021244
APC	GOLGA5	0.002212
APC	GOPC	1.7694e-05
APC	GPC3	0.021418
APC	GPHN	0.00047197
APC	HEY1	0.0022905
APC	HIP1	0.0013974
APC	HLF	0.0049052
APC	HNRNPA2B1	0.00027341
APC	HOOK3	0.014264
APC	HOXA11	0.000238
APC	HOXC11	0.00076326
APC	IDH1	2.4792e-06
APC	IDH2	0.0098695
APC	IL2	0.015273
APC	IL21R	4.9841e-05
APC	IL6ST	0.005122
APC	IL7R	0.00076064
APC	IRF4	0.0045712
APC	ITK	0.010945
APC	JAK1	0.00040673
APC	JAK2	0.0038736
APC	JAK3	0.00016994
APC	KDM5A	0.021651
APC	KDM5C	0.0031184
APC	KDR	0.0072826
APC	KIAA1549	0.00010335
APC	KIF5B	0.016519
APC	KIT	0.010773
APC	KLK2	0.00049434
APC	KRAS	0.1357
APC	KTN1	0.0030439
APC	LASP1	0.00020957
APC	LCK	0.011217
APC	LCP1	7.876e-05
APC	LHFP	0.00031309
APC	LIFR	0.038589
APC	LPP	0.0060905
APC	LRIG3	3.203e-05
APC	MAF	0.0016319
APC	MAFB	3.495e-06
APC	MALT1	2.2955e-05
APC	MAML2	0.00013887
APC	MAP2K4	0.0016927
APC	MDM2	1.3627e-06
APC	MDS2	3.9872e-06
APC	MED12	0.0044075
APC	MEN1	7.3847e-05
APC	MET	0.015171
APC	MITF	0.0038771
APC	MLH1	0.0038675
APC	MLL	0.0048709
APC	MLL2	0.0029769
APC	MLL3	0.0072188
APC	MLLT1	7.4761e-05
APC	MLLT10	8.3068e-06
APC	MLLT3	0.012764
APC	MLLT4	0.00032836
APC	MN1	0.015177
APC	MPL	1.1299e-05
APC	MSH2	4.5355e-06
APC	MSH6	0.0095572
APC	MSI2	3.9831e-06
APC	MSN	0.0097377
APC	MUTYH	0.0091939
APC	MYB	7.0322e-06
APC	MYCN	6.9752e-05
APC	MYH11	0.01197
APC	MYH9	0.0056072
APC	MYST4	0.0086207
APC	NCOA1	0.0081569
APC	NCOA2	0.02236
APC	NCOA4	0.0057466
APC	NF1	0.0043005
APC	NFE2L2	0.00060585
APC	NFIB	0.023951
APC	NFKB2	2.2751e-06
APC	NIN	0.0026092
APC	NONO	0.00049907
APC	NOTCH2	0.010328
APC	NRAS	0.030091
APC	NSD1	0.0041436
APC	NTRK1	0.0021637
APC	NTRK3	0.0016834
APC	NUMA1	0.0044192
APC	NUP214	0.00035442
APC	NUP98	0.0059957
APC	OMD	1.7225e-05
APC	PALB2	0.0025834
APC	PAX3	0.0047508
APC	PAX7	0.0019233
APC	PBX1	4.418e-06
APC	PCM1	0.00010626
APC	PCSK7	0.0032698
APC	PDE4DIP	0.004923
APC	PDGFB	5.907e-05
APC	PDGFRA	0.035764
APC	PDGFRB	0.00040315
APC	PER1	1.2759e-05
APC	PHOX2B	0.00014952
APC	PIK3CA	0.017291
APC	PIK3R1	0.0040259
APC	PIM1	7.0562e-06
APC	PLAG1	0.0016987
APC	PML	0.010328
APC	PMS1	0.011658
APC	PMS2	0.013392
APC	PPARG	1.4952e-05
APC	PPP2R1A	0.0063043
APC	PRDM1	0.016002
APC	PRDM16	8.9916e-05
APC	PRF1	4.2531e-06
APC	PTEN	0.0073983
APC	PTPN11	0.010948
APC	RAF1	0.020822
APC	RALGDS	0.0060692
APC	RANBP17	0.0076055
APC	RAP1GDS1	4.2413e-05
APC	RARA	1.5949e-05
APC	RB1	0.0013221
APC	REL	1.7399e-05
APC	RET	0.00054935
APC	ROS1	0.0023351
APC	RUNDC2A	0.0011244
APC	RUNX1	0.00013641
APC	SDC4	0.0047471
APC	SDHB	1.6614e-05
APC	SEPT6	0.010538
APC	SETD2	0.0036752
APC	SF3B1	0.00013011
APC	SH3GL1	0.00018316
APC	SLC34A2	0.011183
APC	SLC45A3	2.9451e-05
APC	SMARCA4	0.0015159
APC	SMARCB1	0.00027717
APC	SMO	1.1647e-05
APC	SOX2	0.00044856
APC	SRGAP3	0.013559
APC	SS18	0.0046026
APC	SSX1	1.0486e-06
APC	SUFU	0.00096382
APC	SUZ12	7.4761e-06
APC	SYK	0.0032534
APC	TCF12	0.001984
APC	TCF3	0.0001302
APC	TCF7L2	0.041041
APC	TCL1A	1.933e-06
APC	TET2	0.016951
APC	TFEB	0.0007433
APC	TFG	0.00026839
APC	TFRC	0.0001812
APC	THRAP3	0.0026047
APC	TIF1	0.0004784
APC	TNFAIP3	0.00017446
APC	TNFRSF17	4.5224e-06
APC	TOP1	4.0525e-05
APC	TP53	0.03442
APC	TPM3	1.3254e-05
APC	TPM4	0.00029294
APC	TPR	0.019176
APC	TRIM27	0.0013813
APC	TRIM33	0.0047541
APC	TRIP11	0.0096008
APC	TSC1	0.0060075
APC	TSC2	0.00018517
APC	TSHR	0.0082648
APC	TTL	0.0044208
APC	U2AF1	0.00041094
APC	USP6	0.011932
APC	VHL	7.5742e-05
APC	VTI1A	7.0779e-06
APC	WHSC1	0.012631
APC	WHSC1L1	2.7341e-05
APC	WIF1	0.00089622
APC	WRN	0.019113
APC	WT1	0.013337
APC	WWTR1	0.00093919
APC	XPC	4.5767e-06
APC	XPO1	2.8249e-05
APC	YWHAE	0.00010335
APC	ZNF384	1.0348e-06
APC	ZNF521	0.0080188
ARHGEF12	ABL1	1.0034e-06
ARHGEF12	ABL2	7.7459e-06
ARHGEF12	ACSL3	2.0279e-05
ARHGEF12	AKAP9	1.4564e-05
ARHGEF12	AKT2	0.00019868
ARHGEF12	ALK	2.3705e-06
ARHGEF12	ARID2	4.0987e-05
ARHGEF12	ARNT	3.0436e-05
ARHGEF12	ASXL1	2.0393e-06
ARHGEF12	ATF1	1.8868e-06
ARHGEF12	ATM	1.4532e-05
ARHGEF12	BCL10	2.7552e-06
ARHGEF12	BCL11A	0.00012881
ARHGEF12	BCL11B	5.771e-05
ARHGEF12	BCL6	5.9727e-06
ARHGEF12	BCOR	1.2004e-06
ARHGEF12	BCR	9.0139e-06
ARHGEF12	BIRC3	2.609e-06
ARHGEF12	BLM	4.3521e-06
ARHGEF12	BRCA1	7.6627e-06
ARHGEF12	BRCA2	1.5586e-05
ARHGEF12	BRIP1	7.2111e-05
ARHGEF12	BUB1B	7.319e-06
ARHGEF12	C2orf44	4.5654e-06
ARHGEF12	CAMTA1	3.4297e-06
ARHGEF12	CARD11	1.7978e-05
ARHGEF12	CBFB	3.7737e-06
ARHGEF12	CCNB1IP1	1.3906e-06
ARHGEF12	CCND1	0.00012207
ARHGEF12	CCNE1	7.8904e-06
ARHGEF12	CD274	6.6763e-06
ARHGEF12	CD79A	0.00057404
ARHGEF12	CDK12	6.766e-06
ARHGEF12	CDK6	7.716e-06
ARHGEF12	CDKN2A	5.9074e-06
ARHGEF12	CHIC2	1.8491e-06
ARHGEF12	CHN1	1.1557e-06
ARHGEF12	CLTCL1	2.4419e-05
ARHGEF12	COL1A1	2.1023e-05
ARHGEF12	CREB3L2	1.9841e-06
ARHGEF12	CREBBP	3.4866e-05
ARHGEF12	CYLD	1.3776e-06
ARHGEF12	DDX6	7.284e-06
ARHGEF12	DEK	1.5219e-06
ARHGEF12	DICER1	9.5539e-06
ARHGEF12	ECT2L	4.7465e-06
ARHGEF12	EGFR	3.4426e-05
ARHGEF12	ELK4	2.0833e-06
ARHGEF12	ELL	2.8855e-05
ARHGEF12	ELN	1.5651e-05
ARHGEF12	EML4	1.0078e-05
ARHGEF12	EP300	1.9444e-06
ARHGEF12	EPS15	4.1311e-06
ARHGEF12	ERBB2	9.0107e-06
ARHGEF12	ERCC3	1.1413e-05
ARHGEF12	ERCC4	0.00017532
ARHGEF12	ERCC5	6.4053e-06
ARHGEF12	ERG	6.4566e-05
ARHGEF12	ETV1	0.00013044
ARHGEF12	ETV5	7.896e-06
ARHGEF12	ETV6	9.95e-06
ARHGEF12	EXT1	5.4027e-06
ARHGEF12	EZH2	4.2781e-06
ARHGEF12	FANCD2	2.1111e-06
ARHGEF12	FANCF	5.4789e-05
ARHGEF12	FBXW7	1.768e-06
ARHGEF12	FGFR1	1.6437e-06
ARHGEF12	FGFR1OP	1.0288e-05
ARHGEF12	FLI1	0.00020803
ARHGEF12	FLT3	1.035e-05
ARHGEF12	GATA1	5.7392e-06
ARHGEF12	GMPS	1.6114e-05
ARHGEF12	GNAQ	5.2062e-06
ARHGEF12	GNAS	0.00078125
ARHGEF12	GOLGA5	9.598e-06
ARHGEF12	GOPC	6.9987e-06
ARHGEF12	HEY1	4.3253e-05
ARHGEF12	HIP1	1.0354e-05
ARHGEF12	HOOK3	1.5878e-05
ARHGEF12	HOXA13	1.9726e-06
ARHGEF12	IL2	0.0004217
ARHGEF12	IL21R	0.00015445
ARHGEF12	IL7R	1.2298e-06
ARHGEF12	ITK	2.4836e-06
ARHGEF12	JAK1	7.3372e-06
ARHGEF12	JAK2	1.923e-05
ARHGEF12	JAZF1	3.3802e-05
ARHGEF12	KDM5A	9.2616e-05
ARHGEF12	KDR	2.6877e-05
ARHGEF12	KIF5B	1.2755e-05
ARHGEF12	KIT	8.8332e-05
ARHGEF12	KRAS	2.6646e-06
ARHGEF12	LCK	8.6166e-06
ARHGEF12	LIFR	2.8986e-05
ARHGEF12	LRIG3	4.9987e-05
ARHGEF12	MALT1	1.5915e-05
ARHGEF12	MAML2	7.9061e-06
ARHGEF12	MAP2K4	1.315e-05
ARHGEF12	MDM2	1.78e-05
ARHGEF12	MDM4	2.6792e-06
ARHGEF12	MED12	1.2375e-06
ARHGEF12	MET	2.7754e-06
ARHGEF12	MITF	5.1121e-06
ARHGEF12	MKL1	1.5259e-06
ARHGEF12	MLL	4.4634e-05
ARHGEF12	MLL2	1.7493e-05
ARHGEF12	MLL3	1.141e-05
ARHGEF12	MLLT10	1.8066e-06
ARHGEF12	MLLT4	7.3964e-06
ARHGEF12	MN1	6.6078e-06
ARHGEF12	MPL	3.8752e-06
ARHGEF12	MSH2	1.1728e-05
ARHGEF12	MSH6	5.1717e-06
ARHGEF12	MTCP1	3.6921e-06
ARHGEF12	MYCN	3.0518e-05
ARHGEF12	MYH11	4.5055e-06
ARHGEF12	MYH9	3.7789e-06
ARHGEF12	NACA	7.716e-06
ARHGEF12	NCOA1	6.3123e-06
ARHGEF12	NCOA2	5.4219e-06
ARHGEF12	NF1	4.4392e-06
ARHGEF12	NFE2L2	3.1207e-06
ARHGEF12	NFIB	1.1622e-05
ARHGEF12	NFKB2	2.9718e-05
ARHGEF12	NIN	1.7611e-05
ARHGEF12	NOTCH1	1.3863e-06
ARHGEF12	NOTCH2	5.2724e-06
ARHGEF12	NSD1	1.7419e-05
ARHGEF12	NTRK1	2.9014e-06
ARHGEF12	NTRK3	2.4836e-06
ARHGEF12	NUP98	1.7725e-06
ARHGEF12	OMD	4.6248e-06
ARHGEF12	P2RY8	1.0502e-05
ARHGEF12	PAX8	1.3516e-05
ARHGEF12	PCM1	3.5961e-05
ARHGEF12	PCSK7	4.8058e-06
ARHGEF12	PDE4DIP	3.0406e-06
ARHGEF12	PDGFRA	1.2461e-05
ARHGEF12	PER1	3.215e-06
ARHGEF12	PHOX2B	2.4258e-06
ARHGEF12	PICALM	9.4518e-05
ARHGEF12	PIK3R1	2.5231e-06
ARHGEF12	PLAG1	1.4526e-05
ARHGEF12	PML	1.1188e-05
ARHGEF12	PMS1	1.5117e-05
ARHGEF12	PMS2	1.1521e-06
ARHGEF12	POU5F1	0.00010901
ARHGEF12	PRDM16	1.8672e-05
ARHGEF12	PRKAR1A	2.7033e-05
ARHGEF12	PRO1073	3.875e-06
ARHGEF12	PTEN	6.8539e-06
ARHGEF12	PTPN11	5.5888e-06
ARHGEF12	RAF1	5.5115e-05
ARHGEF12	RAP1GDS1	2.0544e-05
ARHGEF12	RB1	8.5213e-06
ARHGEF12	REL	1.7642e-06
ARHGEF12	RET	5.5721e-06
ARHGEF12	ROS1	5.6004e-05
ARHGEF12	RUNDC2A	6.0483e-06
ARHGEF12	RUNX1	1.1072e-06
ARHGEF12	SDHB	1.3889e-06
ARHGEF12	SDHD	1.5719e-06
ARHGEF12	SEPT6	3.2283e-05
ARHGEF12	SETD2	2.6668e-06
ARHGEF12	SF3B1	1.1661e-05
ARHGEF12	SFPQ	7.2637e-06
ARHGEF12	SH3GL1	1.6269e-06
ARHGEF12	SLC34A2	1.7219e-05
ARHGEF12	SMARCA4	1.064e-05
ARHGEF12	SMARCB1	9.6686e-06
ARHGEF12	SOX2	6.1637e-05
ARHGEF12	SRGAP3	9.1553e-06
ARHGEF12	SUFU	0.00011542
ARHGEF12	TCF7L2	4.0566e-05
ARHGEF12	TCL6	7.5474e-06
ARHGEF12	TET2	2.6709e-06
ARHGEF12	TFG	3.4602e-05
ARHGEF12	TFRC	1.0851e-05
ARHGEF12	THRAP3	3.3817e-06
ARHGEF12	TIF1	5.6889e-05
ARHGEF12	TNFAIP3	3.3294e-06
ARHGEF12	TOP1	2.2769e-06
ARHGEF12	TPM4	1.9637e-06
ARHGEF12	TPR	2.7548e-05
ARHGEF12	TRIM33	5.4477e-06
ARHGEF12	TRIP11	1.7559e-05
ARHGEF12	TSC1	4.5e-06
ARHGEF12	TSHR	2.2443e-06
ARHGEF12	USP6	2.0291e-06
ARHGEF12	WRN	6.8693e-05
ARHGEF12	XPA	3.6921e-06
ARHGEF12	XPC	2.1754e-06
ARHGEF12	ZNF278	1.0145e-05
ARHGEF12	ZNF521	2.6543e-06
ARID1A	ABL1	1.9311e-06
ARID1A	ACSL3	0.00014423
ARID1A	AKAP9	3.0082e-05
ARID1A	AKT1	1.1498e-06
ARID1A	AKT2	1.285e-06
ARID1A	ALDH2	1.1128e-05
ARID1A	ARID2	4.0927e-06
ARID1A	ARNT	0.00031607
ARID1A	ASXL1	1.6103e-05
ARID1A	ATIC	3.9083e-05
ARID1A	ATM	0.010949
ARID1A	BAP1	2.4072e-06
ARID1A	BCL10	0.00031212
ARID1A	BCL11A	2.3708e-05
ARID1A	BCL3	0.00011004
ARID1A	BCL6	4.7102e-06
ARID1A	BCL7A	3.201e-06
ARID1A	BCL9	0.00023016
ARID1A	BCOR	0.00015325
ARID1A	BCR	2.4693e-06
ARID1A	BLM	9.5261e-06
ARID1A	BMPR1A	8.5167e-05
ARID1A	BRAF	0.00057437
ARID1A	BRCA2	1.2007e-06
ARID1A	BRIP1	5.159e-06
ARID1A	BTG1	1.8476e-06
ARID1A	BUB1B	2.1196e-06
ARID1A	C15orf55	1.1094e-06
ARID1A	CAMTA1	2.8127e-06
ARID1A	CARD11	0.00011341
ARID1A	CBLB	1.6008e-06
ARID1A	CBLC	3.2201e-06
ARID1A	CCDC6	0.00031829
ARID1A	CCNB1IP1	4.3471e-05
ARID1A	CCNE1	4.1868e-06
ARID1A	CD274	3.6819e-06
ARID1A	CD79A	1.455e-05
ARID1A	CDH1	1.0451e-06
ARID1A	CDK12	1.0358e-05
ARID1A	CDK6	1.7388e-06
ARID1A	CDKN2A	2.323e-05
ARID1A	CDKN2C	3.249e-05
ARID1A	CIC	1.2075e-06
ARID1A	CIITA	1.5283e-06
ARID1A	CLTC	4.5625e-06
ARID1A	CLTCL1	1.2812e-06
ARID1A	COL1A1	9.6794e-05
ARID1A	CREB3L1	6.0919e-06
ARID1A	CTNNB1	0.0077324
ARID1A	DAXX	3.2369e-06
ARID1A	DDX6	2.555e-06
ARID1A	DICER1	4.0342e-06
ARID1A	DNMT3A	7.703e-06
ARID1A	EBF1	0.0002365
ARID1A	ECT2L	1.7983e-06
ARID1A	EGFR	6.8978e-05
ARID1A	EIF4A2	0.001027
ARID1A	ELF4	2.3687e-06
ARID1A	ELN	1.2295e-05
ARID1A	EML4	5.415e-06
ARID1A	EP300	8.4155e-05
ARID1A	EPS15	1.3538e-06
ARID1A	ERBB2	8.8802e-05
ARID1A	ERCC2	2.1166e-05
ARID1A	ERCC3	4.713e-06
ARID1A	ERCC4	2.601e-06
ARID1A	ERCC5	4.1802e-06
ARID1A	ETV5	0.00013362
ARID1A	EXT1	5.5045e-05
ARID1A	EXT2	0.00013926
ARID1A	EZH2	5.0521e-05
ARID1A	FANCD2	4.1928e-05
ARID1A	FANCF	1.0459e-06
ARID1A	FANCG	6.208e-06
ARID1A	FBXO11	1.3973e-05
ARID1A	FBXW7	0.004279
ARID1A	FGFR3	0.00037803
ARID1A	FH	3.7216e-06
ARID1A	FIP1L1	8.0911e-05
ARID1A	FOXP1	1.4792e-06
ARID1A	FUBP1	3.7412e-06
ARID1A	FUS	2.601e-05
ARID1A	GAS7	0.00022641
ARID1A	GATA1	0.00054261
ARID1A	GATA2	1.6461e-05
ARID1A	GATA3	3.8667e-05
ARID1A	GNAS	0.00044925
ARID1A	GPC3	0.00027821
ARID1A	GPHN	0.00018582
ARID1A	HOXC13	6.4667e-06
ARID1A	IDH1	0.00020581
ARID1A	IDH2	3.5475e-06
ARID1A	IL21R	2.1556e-06
ARID1A	ITK	1.3394e-06
ARID1A	JAK2	1.1477e-06
ARID1A	JAK3	0.00054107
ARID1A	JAZF1	7.6174e-06
ARID1A	KDM5C	0.00010725
ARID1A	KDM6A	0.0004377
ARID1A	KDR	7.751e-06
ARID1A	KIF5B	1.2113e-05
ARID1A	KLK2	1.9043e-06
ARID1A	KRAS	0.00037519
ARID1A	KTN1	0.00014227
ARID1A	LCK	3.6746e-06
ARID1A	LCP1	1.8339e-05
ARID1A	LIFR	4.874e-05
ARID1A	LRIG3	5.8067e-06
ARID1A	MAFB	1.0288e-05
ARID1A	MALT1	1.0838e-06
ARID1A	MAML2	3.4501e-06
ARID1A	MAP2K4	0.00013512
ARID1A	MDM2	0.025283
ARID1A	MED12	0.00020808
ARID1A	MEN1	0.00021229
ARID1A	MITF	2.3317e-06
ARID1A	MKL1	5.8624e-06
ARID1A	MLF1	2.7929e-06
ARID1A	MLL	5.16e-05
ARID1A	MLL2	1.7643e-05
ARID1A	MLL3	0.000353
ARID1A	MLLT10	5.8624e-05
ARID1A	MLLT3	0.0024308
ARID1A	MLLT4	7.8342e-06
ARID1A	MN1	3.2501e-05
ARID1A	MPL	3.0345e-06
ARID1A	MSH6	3.6466e-06
ARID1A	MSN	5.3576e-05
ARID1A	MYH11	0.00024697
ARID1A	MYH9	5.487e-05
ARID1A	MYST4	3.1574e-05
ARID1A	NACA	1.7388e-06
ARID1A	NCOA1	0.0018382
ARID1A	NCOA4	1.1829e-06
ARID1A	NDRG1	4.507e-05
ARID1A	NF1	8.2817e-05
ARID1A	NF2	4.012e-06
ARID1A	NFE2L2	0.00044138
ARID1A	NFIB	6.2865e-06
ARID1A	NIN	1.5208e-06
ARID1A	NOTCH1	6.5045e-06
ARID1A	NSD1	2.8216e-05
ARID1A	NTRK1	0.0026308
ARID1A	NUMA1	2.0917e-06
ARID1A	NUP214	0.00018568
ARID1A	NUP98	0.01228
ARID1A	OMD	2.166e-05
ARID1A	PALB2	2.204e-06
ARID1A	PAX3	2.3502e-05
ARID1A	PAX7	5.5057e-06
ARID1A	PCM1	1.2327e-05
ARID1A	PCSK7	0.00015595
ARID1A	PDE4DIP	0.00012241
ARID1A	PDGFRA	0.0023326
ARID1A	PER1	3.1555e-06
ARID1A	PHOX2B	0.0075526
ARID1A	PIK3CA	1.7543e-06
ARID1A	PIK3R1	0.00014
ARID1A	PIM1	1.3108e-06
ARID1A	PML	2.5212e-06
ARID1A	PMS2	0.00019031
ARID1A	PPP2R1A	0.0011302
ARID1A	PRDM1	0.00057535
ARID1A	PRDM16	3.3417e-05
ARID1A	PRF1	2.0576e-06
ARID1A	PRKAR1A	0.00014452
ARID1A	PTEN	0.00294
ARID1A	RALGDS	0.00016693
ARID1A	RANBP17	7.8473e-06
[truncated: 38,500 more rows]
