# Supplementary material for: Inferring the Temporal Order of Cancer Gene Mutations in Individual Tumor Samples
Source: PLoS One. 2014 Feb 27;9(2):e89244. doi: 10.1371/journal.pone.0089244 (PMC3937336; doi:10.1371/journal.pone.0089244)
Supplement: Table S3 — Orders of mutations in cancer genes with an estimated probability greater than random chance for all 1,118 samples in the inference (xlsx). (ZIP) [file pone.0089244.s003.zip]

Archive with 1 entries (1 files):
- table S3.xlsx
