# Supplementary material for: Inferring the Temporal Order of Cancer Gene Mutations in Individual Tumor Samples
Source: PLoS One. 2014 Feb 27;9(2):e89244. doi: 10.1371/journal.pone.0089244 (PMC3937336; doi:10.1371/journal.pone.0089244)
Supplement: Table S3 — Orders of mutations in cancer genes with an estimated probability greater than random chance for all 1,118 samples in the inference (xlsx). (ZIP) [file pone.0089244.s003.zip › table S3.xlsx]

## Sheet: Sheet1
Table S5 Orders of mutations in cancer genes with an estimated probability higher than a random chance for all 1118 samples in the inferring
Note: the sum of the probabilities is 1034.4; duplicated results are inferred for the samples with the same mutated genes.
Order		Probability
TIF1	ABL1	0.99995
TP53	AKAP9	0.99941
ALK	BRAF	0.99976
TP53	ALK	0.99989
ALK	TSC2	0.9997
APC	ASXL1	0.99996
APC	BRCA2	0.99932
APC	CDH11	0.99997
APC	FBXW7	0.99675
APC	KRAS	0.95281
APC	KRAS	0.95281
APC	MED12	0.99977
APC	NOTCH2	0.99906
APC	PAX7	0.99948
APC	PTEN	0.99986
APC	RAF1	0.99995
APC	SMARCA4	0.99934
APC	SMARCA4	0.99934
APC	TP53	0.65624
APC	TP53	0.65624
APC	TP53	0.65624
APC	TP53	0.65624
APC	TP53	0.65624
APC	TP53	0.65624
APC	TP53	0.65624
APC	WT1	0.99993
TP53	ARHGEF12	0.9998
TP53	ARHGEF12	0.9998
ARID1A	ATM	0.99991
ARID1A	CTNNB1	0.99987
ARID1A	CTNNB1	0.99987
ARID1A	CTNNB1	0.99987
ARID1A	CTNNB1	0.99987
ARID1A	MAP2K4	0.99265
ARID1A	MLLT3	0.99959
NOTCH2	ARID1A	0.99964
PBRM1	ARID1A	0.99959
PIK3CA	ARID1A	0.99971
ARID1A	PPP2R1A	0.99763
ARID1A	PTEN	0.99966
ARID1A	TOP1	0.99918
TP53	ARID1A	0.99985
ARID2	CTNNB1	0.99992
TP53	ARID2	0.99985
TP53	ARID2	0.99985
TP53	ARID2	0.99985
ATM	ASXL1	0.99922
ASXL1	CDH1	0.99747
ASXL1	SF3B1	0.99958
TP53	ATF1	0.99973
TP53	ATIC	0.99794
ATM	EIF4A2	0.5
ATM	FGFR2	0.99989
ATM	IDH1	0.99979
ATM	IDH1	0.99979
ATM	JAK3	0.99996
ATM	SF3B1	0.99949
TP53	ATM	0.99974
KDM5A	ATRX	0.99991
BAP1	VHL	0.98259
MLL2	BCL10	0.99993
TP53	BCL11A	0.99981
LRIG3	BCL11B	0.99981
TP53	BCL11B	0.99855
BCL2	CARD11	0.82637
BCL2	CARD11	0.82637
EZH2	BCL2	0.92384
EZH2	BCL2	0.92384
EZH2	BCL2	0.92384
EZH2	BCL2	0.92384
MLL2	BCL2	0.90694
MLL2	BCL2	0.90694
PIM1	BCL2	0.6802
TP53	BCL2	0.99968
TP53	BCL2	0.99968
TP53	BCL2	0.99968
TP53	BCL2	0.99968
TP53	BCL2	0.99968
TP53	BCL2	0.99968
MED12	BCL3	0.99995
BCL6	CCND3	0.98913
EP300	BCOR	0.99971
BLM	CTNNB1	0.99858
TP53	BLM	0.99886
BLM	WRN	0.99946
BRAF	FBXW7	0.99994
BRAF	PAX7	0.99996
BRAF	PTEN	0.99792
BRAF	PTPN11	0.99922
TP53	BRAF	0.99937
TP53	BRCA1	0.99996
TP53	BRCA1	0.99996
TP53	BRCA1	0.99996
TP53	BRCA1	0.99996
CREBBP	BRCA2	0.9995
TP53	BRCA2	0.99827
BRIP1	CTNNB1	0.99024
NF2	C15orf55	0.99999
NOTCH2	C2orf44	0.99994
TP53	C2orf44	0.99802
CARD11	EIF4A2	0.5
EZH2	CARD11	0.99922
TP53	CARD11	0.99926
TP53	CARD11	0.99926
TP53	CARS	0.99985
CBL	NPM1	0.99964
TP53	CBLB	0.99569
CCND3	EP300	0.5
CCND3	PIM1	0.90427
CD74	FGFR2	0.5
CREBBP	CD79A	0.99994
ELN	CD79A	0.99989
PIK3CA	CD79A	0.99974
MLL2	CD79B	0.9999
CDH1	PER1	0.99948
PIK3CA	CDH1	0.99996
PIK3CA	CDH1	0.99996
TP53	CDK12	0.99994
TP53	CDK12	0.99994
TP53	CDK12	0.99994
TP53	CDK12	0.99994
TP53	CDKN2A	0.99993
TP53	CDKN2C	0.99908
CIC	IDH1	0.99156
CIC	IDH1	0.99156
CIC	IDH1	0.99156
CIC	IDH1	0.99156
CIC	IDH1	0.99156
CIC	IDH1	0.99156
CIC	IDH1	0.99156
CIC	IDH2	0.99966
MLL	CIC	0.99972
COL1A1	GAS7	0.99998
TP53	CREB3L1	0.99989
TP53	CREB3L2	0.99931
TP53	CREB3L2	0.99931
CREBBP	CTNNB1	0.99906
CREBBP	CTNNB1	0.99906
CREBBP	DAXX	0.99964
CREBBP	NUP214	0.99997
CREBBP	PAX3	0.99952
TP53	CREBBP	0.99989
EZH2	CTNNB1	0.96595
FGFR2	CTNNB1	0.99208
CTNNB1	IDH1	0.5
MLL2	CTNNB1	0.99989
MLL2	CTNNB1	0.99989
CTNNB1	NFE2L2	0.99996
CTNNB1	NFE2L2	0.99996
CTNNB1	SMARCA4	0.7542
CTNNB1	SMARCA4	0.7542
CTNNB1	SMARCA4	0.7542
CTNNB1	SMARCA4	0.7542
TP53	CTNNB1	0.99984
TP53	CTNNB1	0.99984
TP53	CTNNB1	0.99984
TP53	CTNNB1	0.99984
TRIP11	CTNNB1	0.99569
WHSC1	CTNNB1	0.98488
KRAS	CYLD	0.9914
MEN1	DAXX	0.99882
TP53	DAXX	0.99965
TP53	DDX6	0.98891
JAK1	DICER1	0.99457
MLL2	DICER1	0.99938
NPM1	DNMT3A	0.60052
NPM1	DNMT3A	0.60052
NPM1	DNMT3A	0.60052
NPM1	DNMT3A	0.60052
NPM1	DNMT3A	0.60052
DNMT3A	SF3B1	0.9997
DNMT3A	SF3B1	0.9997
TP53	EBF1	0.99979
EGFR	MET	0.99983
TP53	EGFR	0.99994
TP53	EGFR	0.99994
PIK3CA	ELF4	0.99539
SMARCA4	ELL	0.99997
ZNF521	ELL	0.99988
TP53	EML4	0.99985
TP53	EML4	0.99985
PIK3CA	EP300	0.99954
EP300	PIK3R1	0.99957
TP53	EP300	0.99894
TP53	EP300	0.99894
TP53	EP300	0.99894
TP53	EP300	0.99894
PALB2	ERBB2	0.99994
TP53	ERBB2	0.99904
TP53	ERCC5	0.9998
ERCC5	VHL	0.99992
PIK3CA	EWSR1	0.98815
TP53	EXT1	0.99321
TP53	EZH2	0.99985
TP53	EZH2	0.99985
IDH2	EZR	0.99999
IDH2	EZR	0.99999
IDH2	EZR	0.99999
TP53	FANCA	0.99922
TP53	FANCG	0.99967
KRAS	FBXW7	0.75719
FBXW7	PBX1	0.99996
SMARCA4	FGFR1	0.99981
TP53	FGFR1	0.99966
TP53	FGFR2	0.99912
NPM1	FLT3	0.999
TP53	FLT3	0.99985
FOXP1	KDM5C	0.5
SMARCA4	FOXP1	0.99992
NSD1	FUBP1	0.99983
XPO1	FUBP1	0.99997
PTEN	GATA3	0.99878
TP53	GATA3	0.9989
KRAS	GMPS	0.99928
GNA11	TP53	0.99973
KRAS	GNAS	0.97119
TP53	GPHN	0.99958
NOTCH1	HRAS	0.94448
NPM1	IDH1	0.99995
NPM1	IDH1	0.99995
PIK3R1	IDH1	0.99675
TP53	IL21R	0.99977
MYH11	ITK	0.99984
TP53	ITK	0.99986
TP53	ITK	0.99986
JAK2	MLLT3	0.99822
TP53	JAK3	0.99987
KDM5A	KDM6A	0.99852
KDM5A	XPO1	0.9994
TPR	KDM5C	0.99986
SF3B1	KDM6A	0.99705
TP53	KDM6A	0.99874
TP53	KIT	0.99985
KRAS	MED12	0.9984
KRAS	PTEN	0.99874
KRAS	SF3B1	0.99712
TP53	KRAS	0.83612
TP53	KRAS	0.83612
TP53	KRAS	0.83612
TP53	KRAS	0.83612
TP53	KRAS	0.83612
TP53	KRAS	0.83612
KRAS	ZNF521	0.99091
PRDM16	KTN1	0.99999
LHFP	LIFR	0.5
TP53	LIFR	0.93346
LMO2	MYCN	0.99999
TP53	LPP	0.99952
TP53	LRIG3	0.99811
MYH11	MED12	0.99947
PTEN	MED12	0.99977
TP53	MED12	0.99951
TP53	MEN1	0.99973
TP53	MLL	0.99992
TP53	MLL	0.99992
TP53	MLL	0.99992
NSD1	MLL2	0.99662
MLL2	PIM1	0.99997
TP53	MLL2	0.9999
MLL3	NCOA2	0.99991
TP53	MLL3	0.98377
TP53	MLL3	0.98377
MLL3	XPA	0.99996
MYH9	MLLT3	0.99995
RB1	MLLT3	0.99986
TP53	MSH6	0.99984
MYH11	SMARCA4	0.99606
TP53	MYH11	0.99954
TP53	MYH11	0.99954
TP53	MYH11	0.99954
TP53	MYH9	0.99983
MYST4	NRAS	0.99983
MYST4	SYK	0.99997
TP53	MYST4	0.9979
TP53	NCOA1	0.99987
PIK3CA	NCOA2	0.99985
TP53	NF1	0.99995
TP53	NF1	0.99995
NF2	SMARCB1	0.5
TP53	NFE2L2	0.99912
ROS1	NFIB	0.99994
TP53	NIN	0.99981
TP53	NOTCH1	0.99995
TP53	NOTCH1	0.99995
NOTCH2	SMARCB1	0.9999
PTPN11	NPM1	0.99961
NRAS	SMARCA4	0.95881
TP53	NRAS	0.94242
NSD1	PDGFRB	0.99995
TP53	NTRK3	0.99994
TP53	NTRK3	0.99994
TP53	NTRK3	0.99994
TP53	NUMA1	0.99984
NUP98	NUP214	0.99962
TP53	NUP214	0.99714
TP53	PAX7	0.99969
TP53	PAX8	0.99973
TP53	PAX8	0.99973
PBRM1	VHL	0.93275
PBRM1	VHL	0.93275
PBRM1	VHL	0.93275
PBRM1	VHL	0.93275
TP53	PCM1	0.98803
TP53	PDE4DIP	0.99992
TP53	PDE4DIP	0.99992
TP53	PDGFRB	0.99987
TP53	PIK3CA	0.99789
TP53	PIK3CA	0.99789
TP53	PIK3CA	0.99789
TP53	PIK3CA	0.99789
TP53	PIK3CA	0.99789
TP53	PIK3CA	0.99789
SMARCA4	PIK3R1	0.99779
TP53	PMS1	0.99935
TP53	PMS2	0.99838
TP53	POU5F1	0.99958
PTEN	RB1	0.99993
TP53	PTEN	0.99989
TP53	PTEN	0.99989
TP53	PTPN11	0.99818
TP53	RAF1	0.99371
TP53	RANBP17	0.99545
TP53	RB1	0.99996
TP53	RB1	0.99996
TP53	RB1	0.99996
TP53	RB1	0.99996
TP53	RET	0.99983
TP53	RET	0.99983
ROS1	SF3B1	0.99968
TP53	SETD2	0.99987
TET2	SF3B1	0.99843
TP53	SH3GL1	0.99939
TP53	SMARCA4	0.99988
TP53	SMARCA4	0.99988
TP53	SMARCB1	0.99987
TP53	SMARCB1	0.99987
TP53	SMARCB1	0.99987
TP53	SMARCB1	0.99987
TP53	SUZ12	0.99638
TP53	TCF12	0.99973
TP53	TCF12	0.99973
TP53	TCF7L2	0.94824
TP53	TET2	0.9979
TET2	U2AF1	0.99998
TET2	ZRSR2	0.99997
TET2	ZRSR2	0.99997
TP53	TFEB	0.99976
TP53	TFRC	0.99975
TP53	TIF1	0.99968
TP53	TPR	0.99876
TP53	TSC2	0.99975
TP53	TSHR	0.99878
TP53	TSHR	0.99878
TP53	TSHR	0.99878
TP53	USP6	0.96815
TP53	ZNF278	0.9998
TP53	NCOA1	ABL1	0.98582
TP53	APC	ABL2	0.26501
APC	TP53	ABL2	0.34935
APC	ABL2	TP53	0.31003
TP53	ATRX	ABL2	0.50174
TP53	ABL2	ATRX	0.48799
TP53	BRCA2	ABL2	0.49522
TP53	ABL2	BRCA2	0.49378
APC	ELF4	AKAP9	0.47908
APC	AKAP9	ELF4	0.52023
AKAP9	CCDC6	KDM6A	0.84543
TP53	TMPRSS2	AKAP9	0.46074
TP53	AKAP9	TMPRSS2	0.53487
TP53	BAP1	AKT1	0.95773
MLL3	CDH1	AKT1	0.39174
MLL3	AKT1	CDH1	0.5908
PIK3CA	SF3B1	AKT1	0.45158
PIK3CA	AKT1	SF3B1	0.54435
GNA11	TP53	AKT2	0.50365
GNA11	AKT2	TP53	0.49458
TP53	PDE4DIP	ALK	0.49235
TP53	ALK	PDE4DIP	0.50711
APC	ATM	KRAS	0.39011
APC	KRAS	ATM	0.41748
APC	BCL11A	BCL6	0.49504
APC	BCL6	BCL11A	0.50165
TP53	APC	BRAF	0.2958
APC	BRAF	TP53	0.20884
APC	TP53	BRAF	0.34198
APC	BRD4	PIK3CA	0.44365
APC	PIK3CA	BRD4	0.48493
TP53	CANT1	APC	0.31097
TP53	APC	CANT1	0.32161
APC	TP53	CANT1	0.34891
APC	CARS	WWTR1	0.63902
APC	WWTR1	CARS	0.3584
APC	DDIT3	LPP	0.29439
APC	LPP	DDIT3	0.7
APC	DDX10	GNAS	0.5495
APC	GNAS	DDX10	0.44862
TP53	EIF4A2	APC	0.18767
TP53	APC	EIF4A2	0.3009
APC	EIF4A2	TP53	0.16748
APC	TP53	EIF4A2	0.34258
TP53	APC	FANCG	0.29125
APC	FANCG	TP53	0.2326
APC	TP53	FANCG	0.34225
TP53	APC	IL2	0.28094
APC	IL2	TP53	0.35937
APC	TP53	IL2	0.35945
KRAS	APC	IRF4	0.23093
APC	IRF4	KRAS	0.36612
APC	KRAS	IRF4	0.38135
TP53	KIT	APC	0.17043
TP53	APC	KIT	0.2596
APC	KIT	TP53	0.22242
APC	TP53	KIT	0.34749
KRAS	APC	NCOA1	0.19275
APC	KRAS	NCOA1	0.40334
APC	NCOA1	KRAS	0.40168
TP53	APC	KRAS	0.18769
APC	KRAS	TP53	0.33317
APC	TP53	KRAS	0.32532
TP53	APC	KRAS	0.18769
APC	KRAS	TP53	0.33317
APC	TP53	KRAS	0.32532
TP53	APC	KRAS	0.18769
APC	KRAS	TP53	0.33317
APC	TP53	KRAS	0.32532
TP53	APC	KRAS	0.18769
APC	KRAS	TP53	0.33317
APC	TP53	KRAS	0.32532
APC	KRAS	USP6	0.41803
APC	USP6	KRAS	0.41789
TP53	APC	MLH1	0.29576
APC	MLH1	TP53	0.19927
APC	TP53	MLH1	0.34243
APC	MLL3	PTEN	0.49936
APC	PTEN	MLL3	0.49797
TP53	MYCN	APC	0.31625
TP53	APC	MYCN	0.32729
APC	TP53	MYCN	0.34269
TP53	PAX3	APC	0.23571
TP53	APC	PAX3	0.27535
APC	TP53	PAX3	0.36325
TP53	RUNX1	APC	0.28156
TP53	APC	RUNX1	0.32877
APC	TP53	RUNX1	0.33647
TP53	APC	TET2	0.27336
APC	TET2	TP53	0.34799
APC	TP53	TET2	0.35763
TP53	TFEB	APC	0.27535
TP53	APC	TFEB	0.31463
APC	TP53	TFEB	0.34995
TP53	APC	TTL	0.30694
APC	TP53	TTL	0.34152
APC	TTL	TP53	0.31369
TP53	CD79A	ARHGEF12	0.45679
TP53	ARHGEF12	CD79A	0.54122
CDH11	MLL2	ARHGEF12	0.48529
CDH11	ARHGEF12	MLL2	0.50298
CREBBP	KRAS	ARID1A	0.36621
CREBBP	ARID1A	KRAS	0.56109
CREBBP	SETD2	ARID1A	0.49857
CREBBP	ARID1A	SETD2	0.50071
MUC1	ELN	ARID1A	0.49862
MUC1	ARID1A	ELN	0.49835
PIK3CA	GATA3	ARID1A	0.49962
PIK3CA	ARID1A	GATA3	0.4997
ARID1A	MDM2	TCF7L2	0.50228
ARID1A	TCF7L2	MDM2	0.49669
ARID1A	MDM2	TCF7L2	0.50228
ARID1A	TCF7L2	MDM2	0.49669
TP53	MEN1	ARID1A	0.49047
TP53	ARID1A	MEN1	0.50839
TP53	MLL3	ARID1A	0.48265
TP53	ARID1A	MLL3	0.45573
ARID1A	PDGFRA	NFE2L2	0.78061
PIK3CA	ARID1A	NUP98	0.94841
PIK3CA	WWTR1	ARID1A	0.25911
PIK3CA	ARID1A	WWTR1	0.73372
TP53	PMS2	ARID1A	0.48168
TP53	ARID1A	PMS2	0.51488
ATM	CBFB	ARID2	0.51988
ATM	ARID2	CBFB	0.47965
TP53	FLT3	ARID2	0.49776
TP53	ARID2	FLT3	0.50137
TP53	MLL3	ARID2	0.4851
TP53	ARID2	MLL3	0.46217
TP53	ARID2	RUNDC2A	0.88387
ASPSCR1	DDX5	GATA3	0.5057
ASPSCR1	GATA3	DDX5	0.49405
ASXL1	IDH2	RUNX1	0.50044
ASXL1	RUNX1	IDH2	0.49921
MLL3	TOP1	ASXL1	0.51049
MLL3	ASXL1	TOP1	0.48893
TP53	ZRSR2	ATF1	0.53741
TP53	ATF1	ZRSR2	0.46146
TP53	ZNF521	ATIC	0.95484
TP53	ATRX	ATM	0.47617
TP53	ATM	ATRX	0.5224
ATM	CDH11	ERCC3	0.49713
ATM	ERCC3	CDH11	0.49813
TP53	CTNNB1	ATM	0.49888
TP53	ATM	CTNNB1	0.50012
PDGFRA	GATA3	ATM	0.49908
PDGFRA	ATM	GATA3	0.50015
ATM	KDM6A	NOTCH1	0.31529
ATM	NOTCH1	KDM6A	0.66037
ATM	MLL	MN1	0.50277
ATM	MN1	MLL	0.49645
PTEN	CRTC3	BAP1	0.5271
PTEN	BAP1	CRTC3	0.47141
SLC45A3	PCM1	BAP1	0.50132
SLC45A3	BAP1	PCM1	0.49778
MYD88	P2RY8	BCL10	0.52457
MYD88	BCL10	P2RY8	0.47506
TP53	BRAF	BCL11A	0.49567
TP53	BCL11A	BRAF	0.50213
MLL3	MAP2K4	BCL11A	0.53555
MLL3	BCL11A	MAP2K4	0.46398
NRAS	CCND3	BCL11B	0.46835
NRAS	BCL11B	CCND3	0.50159
MYH9	CDH1	BCL11B	0.49925
MYH9	BCL11B	CDH1	0.5005
SF3B1	XPO1	BCL11B	0.52894
SF3B1	BCL11B	XPO1	0.46871
EZH2	BTG1	BCL2	0.41048
EZH2	BCL2	BTG1	0.43569
CAMTA1	MYD88	BCL2	0.77293
CAMTA1	BCL2	MYD88	0.22222
EZH2	CARD11	BCL2	0.34108
EZH2	BCL2	CARD11	0.40085
BCL2	EZH2	CARD11	0.18345
MLL2	CARD11	BCL2	0.26065
MLL2	BCL2	CARD11	0.47892
PIM1	CD79B	BCL2	0.37202
PIM1	BCL2	CD79B	0.3493
BCL2	PIM1	CD79B	0.17912
CREBBP	EP300	BCL2	0.35607
CREBBP	BCL2	EP300	0.34217
BCL2	CREBBP	EP300	0.26392
EZH2	BCL2	CREBBP	0.23672
CREBBP	EZH2	BCL2	0.18015
BCL2	EZH2	CREBBP	0.20178
EZH2	BCL2	CREBBP	0.23672
CREBBP	EZH2	BCL2	0.18015
BCL2	EZH2	CREBBP	0.20178
EZH2	BCL2	TNFAIP3	0.3679
BCL2	EZH2	TNFAIP3	0.30544
BCL2	TNFAIP3	EZH2	0.27599
LMO1	VHL	BCL3	0.49695
LMO1	BCL3	VHL	0.50283
SMARCA4	CTNNB1	BCL6	0.22754
SMARCA4	BCL6	CTNNB1	0.22824
CTNNB1	SMARCA4	BCL6	0.52848
TP53	CREBBP	BCL9	0.51015
TP53	BCL9	CREBBP	0.48865
TP53	NTRK1	BCL9	0.54334
TP53	BCL9	NTRK1	0.4557
NOTCH2	EBF1	BCOR	0.49873
NOTCH2	BCOR	EBF1	0.49897
MLL2	SMO	BCOR	0.50883
MLL2	BCOR	SMO	0.48977
WT1	RUNX1	BCOR	0.46827
WT1	BCOR	RUNX1	0.41127
BCR	SLC34A2	ITK	0.88808
TP53	SLC34A2	BIRC3	0.49704
TP53	BIRC3	SLC34A2	0.50074
TP53	BRCA2	BLM	0.5026
TP53	BLM	BRCA2	0.45557
BLM	CTNNB1	ELF4	0.4983
BLM	ELF4	CTNNB1	0.49877
MYH9	P2RY8	BLM	0.49448
MYH9	BLM	P2RY8	0.50545
BRAF	ERBB2	MEN1	0.49805
BRAF	MEN1	ERBB2	0.49993
MET	NRAS	BRAF	0.49684
MET	BRAF	NRAS	0.49434
TP53	ROS1	BRAF	0.73047
TP53	BRAF	ROS1	0.26871
TP53	IRF4	BRCA1	0.20261
TP53	BRCA1	IRF4	0.79677
TP53	KIT	BRCA1	0.49753
TP53	BRCA1	KIT	0.50196
TP53	FLT3	BRCA2	0.49739
TP53	BRCA2	FLT3	0.49794
TP53	FUS	BRCA2	0.44978
TP53	BRCA2	FUS	0.53119
TP53	PIK3CA	BRCA2	0.49745
TP53	BRCA2	PIK3CA	0.49757
TP53	KDM6A	BRIP1	0.49206
TP53	BRIP1	KDM6A	0.50442
TP53	TLX1	BRIP1	0.35649
TP53	BRIP1	TLX1	0.64178
BTG1	CARD11	MYD88	0.41053
BTG1	MYD88	CARD11	0.42651
MLL2	EZH2	BTG1	0.51946
EZH2	MLL2	BTG1	0.21578
EZH2	BTG1	MLL2	0.21994
TP53	NTRK1	C15orf55	0.549
TP53	C15orf55	NTRK1	0.4497
CD74	ZNF521	CAMTA1	0.49941
CD74	CAMTA1	ZNF521	0.49907
TET2	ELN	CAMTA1	0.48232
TET2	CAMTA1	ELN	0.50426
TP53	ETV5	CAMTA1	0.49882
TP53	CAMTA1	ETV5	0.50026
NCOA1	MYB	CAMTA1	0.50126
NCOA1	CAMTA1	MYB	0.49844
TP53	PIK3R1	CAMTA1	0.49922
TP53	CAMTA1	PIK3R1	0.49981
TP53	CAMTA1	RAP1GDS1	0.99707
PRDM1	CD79B	CARD11	0.51889
PRDM1	CARD11	CD79B	0.47986
TPR	KRAS	CARD11	0.50554
TPR	CARD11	KRAS	0.48474
TP53	TFRC	CBLB	0.49256
TP53	CBLB	TFRC	0.49611
TP53	THRAP3	CBLB	0.49563
TP53	CBLB	THRAP3	0.49586
TP53	MSN	CBLC	0.44984
TP53	CBLC	MSN	0.546
TP53	PRDM1	CCDC6	0.48832
TP53	CCDC6	PRDM1	0.5062
CCND2	PDE4DIP	XPO1	0.48907
CCND2	XPO1	PDE4DIP	0.49079
MLL2	MYD88	CCND3	0.52195
MLL2	CCND3	MYD88	0.4772
TP53	TSC1	CD79A	0.53823
TP53	CD79A	TSC1	0.45979
TP53	FBXW7	CDH1	0.46014
TP53	CDH1	FBXW7	0.44435
PIK3CA	POU2AF1	CDH1	0.45565
PIK3CA	CDH1	POU2AF1	0.54396
PIK3CA	SMARCA4	CDH1	0.45616
PIK3CA	CDH1	SMARCA4	0.53675
TP53	PLAG1	CDH1	0.60527
TP53	CDH1	PLAG1	0.3923
TP53	CDH11	ETV6	0.85255
CDH11	U2AF1	XPO1	0.49578
CDH11	XPO1	U2AF1	0.50342
CDH11	U2AF1	XPO1	0.49578
CDH11	XPO1	U2AF1	0.50342
TP53	CDK12	JAK1	0.93781
TP53	CIC	CDKN2A	0.49
TP53	CDKN2A	CIC	0.50878
TP53	DICER1	CDKN2A	0.48991
TP53	CDKN2A	DICER1	0.509
TP53	SRGAP3	CDKN2A	0.48305
TP53	CDKN2A	SRGAP3	0.5153
TP53	NF1	CHEK2	0.71742
TP53	CHEK2	NF1	0.27248
TP53	SETD2	CHN1	0.54172
TP53	CHN1	SETD2	0.45753
CIC	IDH1	NOTCH1	0.46739
CIC	NOTCH1	IDH1	0.42503
NOTCH2	CIC	IDH1	0.96136
PIK3CA	IDH1	CIC	0.35678
PIK3CA	CIC	IDH1	0.64248
TP53	PIK3CA	CLTC	0.51287
TP53	CLTC	PIK3CA	0.40092
LIFR	PALB2	CLTCL1	0.48879
LIFR	CLTCL1	PALB2	0.50879
TP53	NF1	CLTCL1	0.50174
TP53	CLTCL1	NF1	0.49779
PALB2	ERBB2	COL1A1	0.50071
PALB2	COL1A1	ERBB2	0.49042
COL1A1	IDH1	NFKB2	0.4993
COL1A1	NFKB2	IDH1	0.50036
TP53	MLLT6	COL1A1	0.47679
TP53	COL1A1	MLLT6	0.52182
TP53	PDGFRA	COL1A1	0.45851
TP53	COL1A1	PDGFRA	0.53164
TP53	TPR	CREB3L1	0.5048
TP53	CREB3L1	TPR	0.4927
CREBBP	CTNNB1	SMARCA4	0.27984
CREBBP	SMARCA4	CTNNB1	0.71849
TP53	ERBB2	CREBBP	0.48644
TP53	CREBBP	ERBB2	0.51118
TP53	EZH2	CREBBP	0.47725
TP53	CREBBP	EZH2	0.52201
CREBBP	TSC2	KDM6A	0.85941
MLL2	MYD88	CREBBP	0.48478
MLL2	CREBBP	MYD88	0.50097
TP53	MLL2	CREBBP	0.56795
TP53	CREBBP	MLL2	0.43152
TP53	NOTCH2	CREBBP	0.50977
TP53	CREBBP	NOTCH2	0.4884
EWSR1	NF1	CTNNB1	0.49724
EWSR1	CTNNB1	NF1	0.49381
TP53	FBXW7	CTNNB1	0.47758
TP53	CTNNB1	FBXW7	0.47344
IL21R	PDGFRB	CTNNB1	0.50255
IL21R	CTNNB1	PDGFRB	0.49593
TP53	KRAS	CTNNB1	0.42094
TP53	CTNNB1	KRAS	0.4181
MLL2	SMARCB1	CTNNB1	0.45921
MLL2	CTNNB1	SMARCB1	0.53892
CTNNB1	NFE2L2	SMARCA4	0.40793
CTNNB1	SMARCA4	NFE2L2	0.40918
ROS1	NUP214	CTNNB1	0.50872
ROS1	CTNNB1	NUP214	0.48794
PIK3CA	SMARCA4	CTNNB1	0.46455
PIK3CA	CTNNB1	SMARCA4	0.52713
TP53	PRCC	CTNNB1	0.47179
TP53	CTNNB1	PRCC	0.52603
SMARCB1	PRKAR1A	CTNNB1	0.43681
SMARCB1	CTNNB1	PRKAR1A	0.36346
SMARCB1	PRKAR1A	CTNNB1	0.43681
SMARCB1	CTNNB1	PRKAR1A	0.36346
TP53	WAS	CTNNB1	0.49539
TP53	CTNNB1	WAS	0.50331
TP53	ZNF521	CTNNB1	0.50026
TP53	CTNNB1	ZNF521	0.4988
TP53	FOXP1	DAXX	0.50072
TP53	DAXX	FOXP1	0.49736
NF1	HIP1	DAXX	0.4896
NF1	DAXX	HIP1	0.48594
TP53	FANCG	DDB2	0.56457
TP53	DDB2	FANCG	0.4329
TP53	ETV1	DDX5	0.65911
TP53	DDX5	ETV1	0.33798
MLL3	KDM6A	DDX6	0.49638
MLL3	DDX6	KDM6A	0.50307
SF3B1	NDRG1	DDX6	0.5865
SF3B1	DDX6	NDRG1	0.4113
TP53	PER1	DICER1	0.50548
TP53	DICER1	PER1	0.49309
TP53	FUBP1	DNM2	0.49171
TP53	DNM2	FUBP1	0.50683
PHF6	JAK1	DNM2	0.33574
PHF6	DNM2	JAK1	0.33695
DNM2	PHF6	JAK1	0.32495
TP53	KDM5C	DNM2	0.49997
TP53	DNM2	KDM5C	0.49904
MLL	LRIG3	DNM2	0.50127
MLL	DNM2	LRIG3	0.49752
TP53	MITF	DNM2	0.49899
TP53	DNM2	MITF	0.50004
TP53	NRAS	DNM2	0.48001
TP53	DNM2	NRAS	0.48035
NPM1	DNMT3A	ETV6	0.33495
DNMT3A	ETV6	NPM1	0.28274
DNMT3A	NPM1	ETV6	0.32772
NPM1	FLT3	DNMT3A	0.31094
NPM1	DNMT3A	FLT3	0.33917
DNMT3A	NPM1	FLT3	0.29167
NPM1	FLT3	DNMT3A	0.31094
NPM1	DNMT3A	FLT3	0.33917
DNMT3A	NPM1	FLT3	0.29167
KRAS	IDH2	DNMT3A	0.46517
KRAS	DNMT3A	IDH2	0.52763
NPM1	NRAS	DNMT3A	0.3171
NPM1	DNMT3A	NRAS	0.3347
DNMT3A	NPM1	NRAS	0.31963
TET2	NPM1	DNMT3A	0.46883
TET2	DNMT3A	NPM1	0.52243
DNMT3A	NRAS	U2AF1	0.37049
DNMT3A	U2AF1	NRAS	0.33416
TP53	ROS1	EBF1	0.50406
TP53	EBF1	ROS1	0.49501
EGFR	ERCC2	USP6	0.50456
EGFR	USP6	ERCC2	0.49451
TP53	NTRK3	EGFR	0.49968
TP53	EGFR	NTRK3	0.5
TP53	ITK	ELF4	0.94904
TP53	MSH2	EML4	0.50181
TP53	EML4	MSH2	0.49735
MLL3	SMARCA4	EP300	0.49603
MLL3	EP300	SMARCA4	0.4967
TP53	PAX3	EP300	0.49991
TP53	EP300	PAX3	0.49769
EP300	SETD2	WWTR1	0.49137
EP300	WWTR1	SETD2	0.50765
TP53	NOTCH2	ERBB2	0.49991
TP53	ERBB2	NOTCH2	0.49727
TP53	LCP1	ERCC4	0.50632
TP53	ERCC4	LCP1	0.49234
SMARCA4	TSC2	ERCC4	0.37147
SMARCA4	ERCC4	TSC2	0.62482
TP53	MLLT4	ERCC5	0.49938
TP53	ERCC5	MLLT4	0.49959
KRAS	PPP2R1A	ETV6	0.7254
KRAS	ETV6	PPP2R1A	0.21801
TP53	FLI1	EXT1	0.48428
TP53	EXT1	FLI1	0.49599
TP53	MLL2	EZH2	0.5875
TP53	EZH2	MLL2	0.41196
FOXP1	FUBP1	FAM46C	0.40236
FOXP1	FAM46C	FUBP1	0.59713
TP53	TNFAIP3	FAM46C	0.78615
TP53	FAM46C	TNFAIP3	0.21241
TP53	MLLT3	FANCA	0.47436
TP53	FANCA	MLLT3	0.49891
KIT	ZRSR2	FANCE	0.4409
KIT	FANCE	ZRSR2	0.5582
TP53	THRAP3	FANCE	0.83491
MYST4	MSN	FANCG	0.67176
MYST4	FANCG	MSN	0.32458
TP53	JAK3	FBXW7	0.45148
TP53	FBXW7	JAK3	0.48401
TP53	KRAS	FBXW7	0.38181
TP53	FBXW7	KRAS	0.31798
TP53	MLL2	FGFR1	0.50302
TP53	FGFR1	MLL2	0.49579
TP53	NUP98	FGFR2	0.50135
TP53	FGFR2	NUP98	0.49632
MLL3	MAP2K4	FH	0.50056
MLL3	FH	MAP2K4	0.49922
PIK3CA	GATA3	FHIT	0.50968
PIK3CA	FHIT	GATA3	0.44517
MED12	FLI1	KDM6A	0.5104
FLI1	KDM6A	MED12	0.21169
FLI1	MED12	KDM6A	0.21328
WT1	GATA2	FLT3	0.4905
WT1	FLT3	GATA2	0.50931
WT1	PHF6	FLT3	0.3676
WT1	FLT3	PHF6	0.36885
PHF6	WT1	FLT3	0.2584
WT1	PHF6	FLT3	0.3676
WT1	FLT3	PHF6	0.36885
PHF6	WT1	FLT3	0.2584
MLL3	MLL	GAS7	0.50321
MLL3	GAS7	MLL	0.49623
MLL3	PIK3CA	GATA3	0.5562
MLL3	GATA3	PIK3CA	0.44289
MLL3	ROS1	GATA3	0.50058
MLL3	GATA3	ROS1	0.49478
TP53	NDRG1	GMPS	0.60184
TP53	GMPS	NDRG1	0.39621
GNA11	MLF1	TP53	0.50138
GNA11	TP53	MLF1	0.49683
TP53	KRAS	GNAS	0.4136
TP53	GNAS	KRAS	0.31134
GNAS	MLLT4	XPO1	0.49188
GNAS	XPO1	MLLT4	0.50178
TP53	TRIP11	HIP1	0.50308
TP53	HIP1	TRIP11	0.49609
MLL2	MLH1	HRAS	0.44091
MLL2	HRAS	MLH1	0.55604
NPM1	NONO	IDH1	0.29114
NPM1	IDH1	NONO	0.70696
PIK3CA	NOTCH1	IDH1	0.33486
PIK3CA	IDH1	NOTCH1	0.64833
NPM1	NRAS	IDH1	0.49499
NPM1	IDH1	NRAS	0.50416
NPM1	NRAS	IDH1	0.49499
NPM1	IDH1	NRAS	0.50416
RET	NPM1	IDH2	0.49028
RET	IDH2	NPM1	0.5095
RET	NPM1	IDH2	0.49028
RET	IDH2	NPM1	0.5095
RET	NPM1	IDH2	0.49028
RET	IDH2	NPM1	0.5095
SRSF2	PHF6	IDH2	0.50123
SRSF2	IDH2	PHF6	0.49847
TP53	NF1	ITK	0.5004
TP53	ITK	NF1	0.49913
JAK2	MYCL1	RAF1	0.60517
JAK2	RAF1	MYCL1	0.39455
TP53	NTRK3	JAK3	0.50205
TP53	JAK3	NTRK3	0.49739
KDM5A	NSD1	PDE4DIP	0.50036
KDM5A	PDE4DIP	NSD1	0.49919
KIT	PALB2	KDM5C	0.48939
KIT	KDM5C	PALB2	0.5025
NF1	TIF1	KDM5C	0.51114
NF1	KDM5C	TIF1	0.48403
TP53	PDE4DIP	KDM5C	0.54794
TP53	KDM5C	PDE4DIP	0.45142
RB1	KIT	KDM6A	0.31511
KIT	RB1	KDM6A	0.33165
KIT	KDM6A	RB1	0.26744
KRAS	PTEN	KDM6A	0.86436
MLL3	MLL2	KDM6A	0.49973
MLL3	KDM6A	MLL2	0.49963
MLL3	SETD2	KDM6A	0.49984
MLL3	KDM6A	SETD2	0.49946
TSHR	SLC34A2	KDM6A	0.51114
TSHR	KDM6A	SLC34A2	0.48387
TP53	SMARCA4	KIT	0.49972
TP53	KIT	SMARCA4	0.49978
TP53	PAX7	KRAS	0.37426
TP53	KRAS	PAX7	0.3948
KRAS	TP53	PAX7	0.17597
TP53	PAX7	KRAS	0.37426
TP53	KRAS	PAX7	0.3948
KRAS	TP53	PAX7	0.17597
TP53	PER1	KRAS	0.41374
TP53	KRAS	PER1	0.41781
TP53	PIK3CA	KRAS	0.40396
TP53	KRAS	PIK3CA	0.36917
TP53	PMS2	KRAS	0.28599
TP53	KRAS	PMS2	0.40725
KRAS	TP53	PMS2	0.18453
MLL3	PIK3CA	MAP2K4	0.50028
MLL3	MAP2K4	PIK3CA	0.49894
TP53	PPP2R1A	MAP2K4	0.77
TP53	MAP2K4	PPP2R1A	0.21085
MLL	SF3B1	MDM2	0.84831
PIK3CA	PTEN	MEN1	0.89001
TP53	SMARCA4	MET	0.49975
TP53	MET	SMARCA4	0.49937
TP53	MLL	MITF	0.52342
TP53	MITF	MLL	0.47585
TP53	PDGFRA	MKL1	0.51883
TP53	MKL1	PDGFRA	0.47039
MLL3	MYST4	MLL2	0.49742
MLL3	MLL2	MYST4	0.49964
TP53	NOTCH1	MLL2	0.49974
TP53	MLL2	NOTCH1	0.49985
PIK3CA	PDGFRA	MLL2	0.50067
PIK3CA	MLL2	PDGFRA	0.4794
MLL3	TRIM33	PALB2	0.86207
TP53	SMARCA4	MN1	0.49955
TP53	MN1	SMARCA4	0.49924
TET2	U2AF1	MPL	0.49793
TET2	MPL	U2AF1	0.502
TP53	RPN1	MSH2	0.31676
TP53	MSH2	RPN1	0.68235
PDE4DIP	NIN	MSN	0.57508
PDE4DIP	MSN	NIN	0.41974
TP53	NACA	MYH11	0.47979
TP53	MYH11	NACA	0.5165
TP53	PIK3CA	MYH11	0.49797
TP53	MYH11	PIK3CA	0.49427
TP53	NUP98	MYH9	0.49798
TP53	MYH9	NUP98	0.50104
TP53	NF1	MYST4	0.49865
TP53	MYST4	NF1	0.49842
ROS1	PIK3CA	MYST4	0.49274
ROS1	MYST4	PIK3CA	0.49986
TNFAIP3	MYST4	RET	0.25398
MYST4	RET	TNFAIP3	0.28063
MYST4	TNFAIP3	RET	0.29964
TP53	PPP2R1A	NF1	0.49454
TP53	NF1	PPP2R1A	0.50384
TP53	PIK3R1	NFE2L2	0.51553
TP53	NFE2L2	PIK3R1	0.48193
TP53	WAS	NONO	0.47001
TP53	NONO	WAS	0.52876
NUMA1	NOTCH1	SMARCA4	0.32511
NOTCH1	NUMA1	SMARCA4	0.3333
NOTCH1	SMARCA4	NUMA1	0.32848
TP53	PIK3CA	NOTCH1	0.50182
TP53	NOTCH1	PIK3CA	0.49393
WT1	PHF6	NPM1	0.33195
PHF6	WT1	NPM1	0.32872
PHF6	NPM1	WT1	0.19469
TP53	XPC	NSD1	0.47582
TP53	NSD1	XPC	0.52289
TP53	ZNF521	NUP214	0.61285
TP53	NUP214	ZNF521	0.37816
TP53	WHSC1	NUP98	0.49503
TP53	NUP98	WHSC1	0.50268
VHL	PBRM1	RAF1	0.31128
PBRM1	RAF1	VHL	0.33779
PBRM1	VHL	RAF1	0.33927
VHL	PBRM1	SETD2	0.27943
PBRM1	SETD2	VHL	0.35426
PBRM1	VHL	SETD2	0.35484
PER1	TCF3	TRIM33	0.58273
PER1	TRIM33	TCF3	0.41664
TP53	PPP2R1A	PICALM	0.48747
TP53	PICALM	PPP2R1A	0.51026
PIK3CA	SMO	WAS	0.56201
PIK3CA	WAS	SMO	0.4371
TP53	ZNF521	PIK3CA	0.49218
TP53	PIK3CA	ZNF521	0.50273
TP53	TSC1	PIK3R1	0.4998
TP53	PIK3R1	TSC1	0.49909
TP53	ROS1	PRDM16	0.52434
TP53	PRDM16	ROS1	0.47484
TP53	WRN	PRDM16	0.4895
TP53	PRDM16	WRN	0.49802
PTEN	RB1	XPO1	0.5006
PTEN	XPO1	RB1	0.49895
TP53	TCF7L2	RB1	0.48228
TP53	RB1	TCF7L2	0.48366
TP53	TRIP11	TNFAIP3	0.49719
TP53	TNFAIP3	TRIP11	0.50207
TP53	ITK	EXT1	ABL2	0.17482
TP53	ITK	ABL2	EXT1	0.17453
TP53	EXT1	ITK	ABL2	0.17435
TP53	EXT1	ABL2	ITK	0.15094
TP53	ABL2	EXT1	ITK	0.15025
TP53	ABL2	ITK	EXT1	0.15059
PTEN	NUP214	IL6ST	ABL2	0.27165
PTEN	NUP214	ABL2	IL6ST	0.042617
PTEN	IL6ST	NUP214	ABL2	0.27809
PTEN	IL6ST	ABL2	NUP214	0.27741
KRAS	APC	KIT	AKAP9	0.062509
KRAS	APC	AKAP9	KIT	0.064795
APC	KIT	KRAS	AKAP9	0.13418
APC	KIT	AKAP9	KRAS	0.13357
APC	KRAS	KIT	AKAP9	0.13421
APC	KRAS	AKAP9	KIT	0.14521
APC	AKAP9	KRAS	KIT	0.1445
APC	AKAP9	KIT	KRAS	0.14447
KRAS	APC	ZNF521	AKAP9	0.066567
KRAS	APC	AKAP9	ZNF521	0.067561
APC	KRAS	ZNF521	AKAP9	0.14111
APC	KRAS	AKAP9	ZNF521	0.14565
APC	ZNF521	KRAS	AKAP9	0.11483
APC	ZNF521	AKAP9	KRAS	0.11442
APC	AKAP9	ZNF521	KRAS	0.11948
APC	AKAP9	KRAS	ZNF521	0.14499
APC	PDGFRA	PTEN	AKAP9	0.17525
APC	PDGFRA	AKAP9	PTEN	0.18784
APC	PTEN	PDGFRA	AKAP9	0.14364
APC	PTEN	AKAP9	PDGFRA	0.14423
APC	AKAP9	PTEN	PDGFRA	0.15933
APC	AKAP9	PDGFRA	PTEN	0.18884
TP53	ZNF331	BAP1	AKAP9	0.074768
TP53	ZNF331	AKAP9	BAP1	0.075129
TP53	BAP1	ZNF331	AKAP9	0.23831
TP53	BAP1	AKAP9	ZNF331	0.2492
TP53	AKAP9	BAP1	ZNF331	0.25333
TP53	AKAP9	ZNF331	BAP1	0.095062
MLL3	SMARCA4	MLL2	AKAP9	0.062249
MLL3	SMARCA4	AKAP9	MLL2	0.062353
MLL3	MLL2	SMARCA4	AKAP9	0.064426
MLL3	MLL2	AKAP9	SMARCA4	0.13735
MLL3	AKAP9	MLL2	SMARCA4	0.13786
MLL3	AKAP9	SMARCA4	MLL2	0.1369
AKAP9	MLL3	MLL2	SMARCA4	0.099571
AKAP9	MLL3	SMARCA4	MLL2	0.099067
AKAP9	SMARCA4	MLL3	MLL2	0.085115
TP53	ZNF521	MYST4	AKAP9	0.16284
TP53	ZNF521	AKAP9	MYST4	0.16664
TP53	MYST4	ZNF521	AKAP9	0.16108
TP53	MYST4	AKAP9	ZNF521	0.16192
TP53	AKAP9	MYST4	ZNF521	0.1661
TP53	AKAP9	ZNF521	MYST4	0.16754
KRAS	ATM	APC	AKT1	0.057157
KRAS	APC	ATM	AKT1	0.11986
KRAS	APC	AKT1	ATM	0.085863
APC	ATM	KRAS	AKT1	0.13864
APC	ATM	AKT1	KRAS	0.1262
APC	KRAS	ATM	AKT1	0.13967
APC	KRAS	AKT1	ATM	0.095575
APC	AKT1	KRAS	ATM	0.081993
APC	AKT1	ATM	KRAS	0.081636
MAP2K4	NF1	GATA3	AKT1	0.16303
MAP2K4	NF1	AKT1	GATA3	0.17108
MAP2K4	GATA3	NF1	AKT1	0.16101
MAP2K4	GATA3	AKT1	NF1	0.16035
MAP2K4	AKT1	GATA3	NF1	0.16842
MAP2K4	AKT1	NF1	GATA3	0.17027
TP53	MITF	KIT	ALK	0.15849
TP53	MITF	ALK	KIT	0.15855
TP53	KIT	MITF	ALK	0.17269
TP53	KIT	ALK	MITF	0.17392
TP53	ALK	KIT	MITF	0.17399
TP53	ALK	MITF	KIT	0.1601
TP53	RET	NTRK1	ALK	0.1607
TP53	RET	ALK	NTRK1	0.16562
TP53	NTRK1	RET	ALK	0.16092
TP53	NTRK1	ALK	RET	0.16679
TP53	ALK	NTRK1	RET	0.17212
TP53	ALK	RET	NTRK1	0.1719
TP53	ARID1A	APC	ARNT	0.069072
TP53	APC	ARID1A	ARNT	0.10717
TP53	APC	ARNT	ARID1A	0.10634
APC	ARNT	ARID1A	TP53	0.10413
APC	ARNT	TP53	ARID1A	0.12387
APC	ARID1A	ARNT	TP53	0.10494
APC	ARID1A	TP53	ARNT	0.10592
APC	TP53	ARID1A	ARNT	0.12645
APC	TP53	ARNT	ARID1A	0.1253
APC	EIF4A2	ARID1A	U2AF1	0.22609
APC	EIF4A2	U2AF1	ARID1A	0.22215
APC	ARID1A	EIF4A2	U2AF1	0.24889
APC	ARID1A	U2AF1	EIF4A2	0.093965
APC	U2AF1	ARID1A	EIF4A2	0.08509
APC	U2AF1	EIF4A2	ARID1A	0.082382
APC	ARID1A	NFE2L2	PDGFRA	0.044301
APC	ARID1A	PDGFRA	NFE2L2	0.30234
APC	PDGFRA	ARID1A	NFE2L2	0.30003
APC	PDGFRA	NFE2L2	ARID1A	0.29833
TP53	PIK3R1	APC	ARNT	0.077853
TP53	APC	ARNT	PIK3R1	0.11825
TP53	APC	PIK3R1	ARNT	0.11833
APC	PIK3R1	ARNT	TP53	0.084827
APC	PIK3R1	TP53	ARNT	0.085246
APC	ARNT	PIK3R1	TP53	0.084831
APC	ARNT	TP53	PIK3R1	0.13133
APC	TP53	ARNT	PIK3R1	0.13234
APC	TP53	PIK3R1	ARNT	0.13244
APC	FANCA	ATM	SDC4	0.16707
APC	FANCA	SDC4	ATM	0.16406
APC	ATM	FANCA	SDC4	0.16884
APC	ATM	SDC4	FANCA	0.16834
APC	SDC4	ATM	FANCA	0.16457
APC	SDC4	FANCA	ATM	0.16317
TP53	KRAS	APC	BCOR	0.047621
TP53	APC	BCOR	KRAS	0.084951
TP53	APC	KRAS	BCOR	0.08557
KRAS	APC	BCOR	TP53	0.044337
KRAS	APC	TP53	BCOR	0.045673
APC	KRAS	BCOR	TP53	0.10093
APC	KRAS	TP53	BCOR	0.10813
APC	BCOR	KRAS	TP53	0.09987
APC	BCOR	TP53	KRAS	0.09912
APC	TP53	BCOR	KRAS	0.10628
APC	TP53	KRAS	BCOR	0.10725
TP53	KRAS	APC	BRCA2	0.042427
TP53	BRCA2	APC	KRAS	0.077814
TP53	APC	BRCA2	KRAS	0.08836
TP53	APC	KRAS	BRCA2	0.088367
APC	KRAS	BRCA2	TP53	0.054455
APC	KRAS	TP53	BRCA2	0.12332
APC	BRCA2	KRAS	TP53	0.054416
APC	BRCA2	TP53	KRAS	0.054123
APC	TP53	BRCA2	KRAS	0.12181
APC	TP53	KRAS	BRCA2	0.12182
TP53	NTRK1	CAMTA1	APC	0.082507
TP53	NTRK1	APC	CAMTA1	0.10394
TP53	CAMTA1	NTRK1	APC	0.082527
TP53	CAMTA1	APC	NTRK1	0.085971
TP53	APC	CAMTA1	NTRK1	0.10954
TP53	APC	NTRK1	CAMTA1	0.10949
APC	CAMTA1	TP53	NTRK1	0.070477
APC	TP53	CAMTA1	NTRK1	0.12483
APC	TP53	NTRK1	CAMTA1	0.12476
TP53	NUMA1	CARD11	APC	0.06622
TP53	NUMA1	APC	CARD11	0.079018
TP53	CARD11	NUMA1	APC	0.066566
TP53	CARD11	APC	NUMA1	0.082571
TP53	APC	CARD11	NUMA1	0.10356
TP53	APC	NUMA1	CARD11	0.10327
APC	NUMA1	CARD11	TP53	0.055175
APC	NUMA1	TP53	CARD11	0.06941
APC	CARD11	NUMA1	TP53	0.055668
APC	CARD11	TP53	NUMA1	0.081893
APC	TP53	CARD11	NUMA1	0.11794
APC	TP53	NUMA1	CARD11	0.11756
TP53	ZNF521	CBLB	APC	0.06885
TP53	ZNF521	APC	CBLB	0.092308
TP53	CBLB	ZNF521	APC	0.068708
TP53	CBLB	APC	ZNF521	0.074841
TP53	APC	CBLB	ZNF521	0.10362
TP53	APC	ZNF521	CBLB	0.10373
APC	TP53	CBLB	ZNF521	0.11754
APC	TP53	ZNF521	CBLB	0.11769
APC	CBLB	TP53	ZNF521	0.062884
APC	CBLB	ZNF521	TP53	0.051843
APC	ZNF521	CBLB	TP53	0.052004
APC	ZNF521	TP53	CBLB	0.084143
APC	FLT3	CIC	TET2	0.16445
APC	FLT3	TET2	CIC	0.16886
APC	CIC	FLT3	TET2	0.16238
APC	CIC	TET2	FLT3	0.16258
APC	TET2	CIC	FLT3	0.16706
APC	TET2	FLT3	CIC	0.16908
TP53	CLTCL1	APC	NRAS	0.11474
TP53	APC	CLTCL1	NRAS	0.12506
TP53	APC	NRAS	CLTCL1	0.12519
APC	NRAS	TP53	CLTCL1	0.14501
APC	TP53	CLTCL1	NRAS	0.14647
APC	TP53	NRAS	CLTCL1	0.14665
APC	MAP2K4	CREB3L2	PDGFRA	0.13785
APC	MAP2K4	PDGFRA	CREB3L2	0.15616
APC	CREB3L2	MAP2K4	PDGFRA	0.11716
APC	CREB3L2	PDGFRA	MAP2K4	0.15148
APC	PDGFRA	CREB3L2	MAP2K4	0.20798
APC	PDGFRA	MAP2K4	CREB3L2	0.22538
TP53	NCOA1	DAXX	APC	0.086034
TP53	NCOA1	APC	DAXX	0.095916
TP53	DAXX	NCOA1	APC	0.084465
TP53	DAXX	APC	NCOA1	0.096616
TP53	APC	DAXX	NCOA1	0.11003
TP53	APC	NCOA1	DAXX	0.11191
APC	NCOA1	TP53	DAXX	0.10353
APC	TP53	DAXX	NCOA1	0.11755
APC	TP53	NCOA1	DAXX	0.1197
APC	DICER1	LIFR	HOXA11	0.29944
APC	LIFR	DICER1	HOXA11	0.32569
APC	LIFR	HOXA11	DICER1	0.3228
TP53	EIF4A2	APC	FBXO11	0.080377
TP53	APC	EIF4A2	FBXO11	0.11398
TP53	APC	FBXO11	EIF4A2	0.11619
APC	FBXO11	EIF4A2	TP53	0.078403
APC	FBXO11	TP53	EIF4A2	0.12245
APC	EIF4A2	FBXO11	TP53	0.07198
APC	EIF4A2	TP53	FBXO11	0.07344
APC	TP53	EIF4A2	FBXO11	0.12448
APC	TP53	FBXO11	EIF4A2	0.12711
PIK3CA	KRAS	APC	ELL	0.068494
KRAS	PIK3CA	APC	ELL	0.077197
KRAS	APC	ELL	PIK3CA	0.083704
KRAS	APC	PIK3CA	ELL	0.090013
APC	KRAS	ELL	PIK3CA	0.092742
APC	KRAS	PIK3CA	ELL	0.10055
APC	ELL	KRAS	PIK3CA	0.072819
APC	ELL	PIK3CA	KRAS	0.072392
APC	PIK3CA	ELL	KRAS	0.08025
APC	PIK3CA	KRAS	ELL	0.099736
TP53	KRAS	APC	ERBB2	0.045543
TP53	ERBB2	APC	KRAS	0.051764
TP53	APC	ERBB2	KRAS	0.084863
TP53	APC	KRAS	ERBB2	0.085253
KRAS	APC	TP53	ERBB2	0.043591
APC	KRAS	ERBB2	TP53	0.075856
APC	KRAS	TP53	ERBB2	0.11046
APC	ERBB2	KRAS	TP53	0.074925
APC	ERBB2	TP53	KRAS	0.074461
APC	TP53	ERBB2	KRAS	0.10882
APC	TP53	KRAS	ERBB2	0.10946
TP53	APC	FANCD2	NRAS	0.10225
TP53	APC	NRAS	FANCD2	0.10226
APC	NRAS	FANCD2	TP53	0.12737
APC	NRAS	TP53	FANCD2	0.12746
APC	FANCD2	NRAS	TP53	0.12737
APC	FANCD2	TP53	NRAS	0.12963
APC	TP53	FANCD2	NRAS	0.12972
APC	TP53	NRAS	FANCD2	0.12973
APC	KIT	FBXW7	NRAS	0.16528
APC	KIT	NRAS	FBXW7	0.16524
APC	FBXW7	KIT	NRAS	0.16537
APC	FBXW7	NRAS	KIT	0.16538
APC	NRAS	FBXW7	KIT	0.16534
APC	NRAS	KIT	FBXW7	0.16525
TP53	SMARCA4	FBXW7	APC	0.056238
TP53	SMARCA4	APC	FBXW7	0.10217
TP53	FBXW7	SMARCA4	APC	0.056361
TP53	FBXW7	APC	SMARCA4	0.059466
TP53	APC	FBXW7	SMARCA4	0.11356
TP53	APC	SMARCA4	FBXW7	0.11306
APC	FBXW7	TP53	SMARCA4	0.13066
APC	TP53	FBXW7	SMARCA4	0.13304
APC	TP53	SMARCA4	FBXW7	0.13235
KRAS	GNAS	APC	MLL	0.067277
KRAS	APC	GNAS	MLL	0.099783
KRAS	APC	MLL	GNAS	0.09996
APC	KRAS	GNAS	MLL	0.1317
APC	KRAS	MLL	GNAS	0.13201
APC	GNAS	KRAS	MLL	0.087797
APC	GNAS	MLL	KRAS	0.085273
APC	MLL	GNAS	KRAS	0.085888
APC	MLL	KRAS	GNAS	0.12636
TP53	APC	GPC3	NRAS	0.10157
TP53	APC	NRAS	GPC3	0.10159
APC	NRAS	GPC3	TP53	0.12334
APC	NRAS	TP53	GPC3	0.12492
APC	GPC3	NRAS	TP53	0.1233
APC	GPC3	TP53	NRAS	0.12531
APC	TP53	GPC3	NRAS	0.12694
APC	TP53	NRAS	GPC3	0.12698
TP53	KRAS	APC	IDH2	0.052007
TP53	APC	IDH2	KRAS	0.081122
TP53	APC	KRAS	IDH2	0.087893
KRAS	APC	IDH2	TP53	0.050009
KRAS	APC	TP53	IDH2	0.050042
APC	KRAS	IDH2	TP53	0.10712
APC	KRAS	TP53	IDH2	0.10727
APC	IDH2	KRAS	TP53	0.097186
APC	IDH2	TP53	KRAS	0.096586
APC	TP53	IDH2	KRAS	0.096749
APC	TP53	KRAS	IDH2	0.10654
APC	MLL3	ITK	PPP2R1A	0.16778
APC	MLL3	PPP2R1A	ITK	0.16468
APC	ITK	MLL3	PPP2R1A	0.16747
APC	ITK	PPP2R1A	MLL3	0.16718
APC	PPP2R1A	ITK	MLL3	0.16407
APC	PPP2R1A	MLL3	ITK	0.16436
TP53	MITF	APC	KRAS	0.056077
TP53	KRAS	MITF	APC	0.045357
TP53	KRAS	APC	MITF	0.053991
TP53	APC	KRAS	MITF	0.090752
TP53	APC	MITF	KRAS	0.081557
KRAS	APC	TP53	MITF	0.051967
APC	MITF	KRAS	TP53	0.047357
APC	MITF	TP53	KRAS	0.04722
APC	KRAS	MITF	TP53	0.065374
APC	KRAS	TP53	MITF	0.11043
APC	TP53	KRAS	MITF	0.10969
APC	TP53	MITF	KRAS	0.096538
KRAS	APC	THRAP3	PLAG1	0.11372
KRAS	APC	PLAG1	THRAP3	0.1099
APC	PLAG1	KRAS	THRAP3	0.12364
APC	PLAG1	THRAP3	KRAS	0.12348
APC	KRAS	PLAG1	THRAP3	0.1261
APC	KRAS	THRAP3	PLAG1	0.13116
APC	THRAP3	KRAS	PLAG1	0.13098
APC	THRAP3	PLAG1	KRAS	0.12867
TP53	KRAS	APC	RANBP17	0.054934
TP53	APC	KRAS	RANBP17	0.087629
TP53	APC	RANBP17	KRAS	0.086695
KRAS	APC	TP53	RANBP17	0.053031
KRAS	APC	RANBP17	TP53	0.050176
APC	RANBP17	KRAS	TP53	0.092005
APC	RANBP17	TP53	KRAS	0.091539
APC	KRAS	RANBP17	TP53	0.093395
APC	KRAS	TP53	RANBP17	0.1038
APC	TP53	KRAS	RANBP17	0.10321
APC	TP53	RANBP17	KRAS	0.10192
KRAS	APC	WT1	TCF7L2	0.058901
KRAS	APC	TCF7L2	WT1	0.059
APC	TCF7L2	KRAS	WT1	0.14041
APC	TCF7L2	WT1	KRAS	0.13464
APC	KRAS	TCF7L2	WT1	0.14161
APC	KRAS	WT1	TCF7L2	0.14103
APC	WT1	KRAS	TCF7L2	0.13515
APC	WT1	TCF7L2	KRAS	0.13406
TP53	ROS1	LIFR	APC	0.055238
TP53	ROS1	APC	LIFR	0.11117
TP53	APC	LIFR	ROS1	0.1165
TP53	APC	ROS1	LIFR	0.11665
APC	LIFR	TP53	ROS1	0.14552
APC	TP53	LIFR	ROS1	0.14716
APC	TP53	ROS1	LIFR	0.1474
TP53	SMARCA4	MYH11	APC	0.081897
TP53	SMARCA4	APC	MYH11	0.095407
TP53	MYH11	SMARCA4	APC	0.084298
TP53	MYH11	APC	SMARCA4	0.090632
TP53	APC	MYH11	SMARCA4	0.10748
TP53	APC	SMARCA4	MYH11	0.10467
APC	MYH11	TP53	SMARCA4	0.098623
APC	TP53	MYH11	SMARCA4	0.12445
APC	TP53	SMARCA4	MYH11	0.1207
TP53	MYST4	APC	2013-09-06	0.0897
TP53	APC	MYST4	2013-09-06	0.11262
TP53	APC	SEPT6	MYST4	0.11188
APC	SEPT6	MYST4	TP53	0.096641
APC	SEPT6	TP53	MYST4	0.12809
APC	MYST4	SEPT6	TP53	0.09652
APC	MYST4	TP53	2013-09-06	0.096684
APC	TP53	MYST4	2013-09-06	0.12936
APC	TP53	SEPT6	MYST4	0.12839
TP53	NTRK3	APC	NRAS	0.12097
TP53	APC	NRAS	NTRK3	0.12583
TP53	APC	NTRK3	NRAS	0.12574
APC	NRAS	TP53	NTRK3	0.15237
APC	TP53	NRAS	NTRK3	0.15468
APC	TP53	NTRK3	NRAS	0.15454
APC	PIK3CA	NRAS	RAF1	0.16385
APC	PIK3CA	RAF1	NRAS	0.16384
APC	NRAS	PIK3CA	RAF1	0.1628
APC	NRAS	RAF1	PIK3CA	0.16261
APC	RAF1	NRAS	PIK3CA	0.16261
APC	RAF1	PIK3CA	NRAS	0.16365
TP53	PDE4DIP	APC	PDGFRA	0.099154
TP53	APC	PDE4DIP	PDGFRA	0.11492
TP53	APC	PDGFRA	PDE4DIP	0.11493
APC	PDGFRA	PDE4DIP	TP53	0.061539
APC	PDGFRA	TP53	PDE4DIP	0.14044
APC	PDE4DIP	PDGFRA	TP53	0.061474
APC	PDE4DIP	TP53	PDGFRA	0.061745
APC	TP53	PDE4DIP	PDGFRA	0.14183
APC	TP53	PDGFRA	PDE4DIP	0.14186
TP53	NTRK1	ARID2	ARID1A	0.16322
TP53	NTRK1	ARID1A	ARID2	0.16321
TP53	ARID2	NTRK1	ARID1A	0.16339
TP53	ARID2	ARID1A	NTRK1	0.16959
TP53	ARID1A	ARID2	NTRK1	0.16958
TP53	ARID1A	NTRK1	ARID2	0.16945
TP53	CDKN2A	BRCA2	ARID1A	0.16399
TP53	CDKN2A	ARID1A	BRCA2	0.16394
TP53	BRCA2	CDKN2A	ARID1A	0.16677
TP53	BRCA2	ARID1A	CDKN2A	0.16657
TP53	ARID1A	BRCA2	CDKN2A	0.16652
TP53	ARID1A	CDKN2A	BRCA2	0.16376
TP53	FIP1L1	EXT1	ARID1A	0.15364
TP53	FIP1L1	ARID1A	EXT1	0.15433
TP53	EXT1	FIP1L1	ARID1A	0.16796
TP53	EXT1	ARID1A	FIP1L1	0.16911
TP53	ARID1A	EXT1	FIP1L1	0.17015
TP53	ARID1A	FIP1L1	EXT1	0.15629
PIK3CA	PDE4DIP	GATA3	ARID1A	0.15435
PIK3CA	PDE4DIP	ARID1A	GATA3	0.15435
PIK3CA	GATA3	PDE4DIP	ARID1A	0.16043
PIK3CA	GATA3	ARID1A	PDE4DIP	0.17262
PIK3CA	ARID1A	GATA3	PDE4DIP	0.17263
PIK3CA	ARID1A	PDE4DIP	GATA3	0.1668
TP53	MLL3	GNAS	ARID1A	0.149
TP53	MLL3	ARID1A	GNAS	0.15868
TP53	GNAS	MLL3	ARID1A	0.13927
TP53	GNAS	ARID1A	MLL3	0.13614
TP53	ARID1A	GNAS	MLL3	0.14625
TP53	ARID1A	MLL3	GNAS	0.15462
VHL	PBRM1	SETD2	ARID1A	0.11515
VHL	PBRM1	ARID1A	SETD2	0.11188
PBRM1	SETD2	VHL	ARID1A	0.12548
PBRM1	SETD2	ARID1A	VHL	0.12426
PBRM1	VHL	SETD2	ARID1A	0.12555
PBRM1	VHL	ARID1A	SETD2	0.12167
PBRM1	ARID1A	VHL	SETD2	0.1204
PBRM1	ARID1A	SETD2	VHL	0.12033
PIK3CA	PDGFRA	TSC1	ARID1A	0.073874
PIK3CA	PDGFRA	ARID1A	TSC1	0.29454
PIK3CA	ARID1A	PDGFRA	TSC1	0.3103
PIK3CA	ARID1A	TSC1	PDGFRA	0.29965
ARID2	CTNNB1	ASXL1	LRIG3	0.16613
ARID2	CTNNB1	LRIG3	ASXL1	0.1666
ARID2	ASXL1	CTNNB1	LRIG3	0.16611
ARID2	ASXL1	LRIG3	CTNNB1	0.16612
ARID2	LRIG3	ASXL1	CTNNB1	0.16659
ARID2	LRIG3	CTNNB1	ASXL1	0.16661
ARID2	BUB1B	BLM	CTNNB1	0.16302
ARID2	BUB1B	CTNNB1	BLM	0.15497
ARID2	BLM	BUB1B	CTNNB1	0.17846
ARID2	BLM	CTNNB1	BUB1B	0.17844
ARID2	CTNNB1	BLM	BUB1B	0.16877
ARID2	CTNNB1	BUB1B	BLM	0.15497
ARID2	BUB1B	BLM	CTNNB1	0.16302
ARID2	BUB1B	CTNNB1	BLM	0.15497
ARID2	BLM	BUB1B	CTNNB1	0.17846
ARID2	BLM	CTNNB1	BUB1B	0.17844
ARID2	CTNNB1	BLM	BUB1B	0.16877
ARID2	CTNNB1	BUB1B	BLM	0.15497
ARID2	NUP214	BRAF	SFPQ	0.24298
ARID2	NUP214	SFPQ	BRAF	0.24749
ARID2	BRAF	NUP214	SFPQ	0.082267
ARID2	BRAF	SFPQ	NUP214	0.08227
ARID2	SFPQ	BRAF	NUP214	0.093033
ARID2	SFPQ	NUP214	BRAF	0.24752
ARID2	FIP1L1	CTNNB1	SLC45A3	0.16587
ARID2	FIP1L1	SLC45A3	CTNNB1	0.16556
ARID2	CTNNB1	FIP1L1	SLC45A3	0.16707
ARID2	CTNNB1	SLC45A3	FIP1L1	0.16716
ARID2	SLC45A3	CTNNB1	FIP1L1	0.16678
ARID2	SLC45A3	FIP1L1	CTNNB1	0.16574
ARID2	NFE2L2	CTNNB1	SMARCA4	0.087918
ARID2	NFE2L2	SMARCA4	CTNNB1	0.069016
ARID2	CTNNB1	NFE2L2	SMARCA4	0.30323
ARID2	CTNNB1	SMARCA4	NFE2L2	0.30399
ARID2	SMARCA4	CTNNB1	NFE2L2	0.15599
ARID2	SMARCA4	NFE2L2	CTNNB1	0.077879
TP53	TRIP11	NF1	ARID2	0.15565
TP53	TRIP11	ARID2	NF1	0.15564
TP53	NF1	TRIP11	ARID2	0.1762
TP53	NF1	ARID2	TRIP11	0.17705
TP53	ARID2	NF1	TRIP11	0.17703
TP53	ARID2	TRIP11	NF1	0.15688
TP53	RPN1	MLH1	ATF1	0.14896
TP53	RPN1	ATF1	MLH1	0.16894
TP53	MLH1	RPN1	ATF1	0.15113
TP53	MLH1	ATF1	RPN1	0.16109
TP53	ATF1	MLH1	RPN1	0.18022
TP53	ATF1	RPN1	MLH1	0.18623
PIK3CA	KRAS	CDH11	ATM	0.091652
PIK3CA	KRAS	ATM	CDH11	0.12985
KRAS	PIK3CA	CDH11	ATM	0.099361
KRAS	PIK3CA	ATM	CDH11	0.14588
KRAS	CDH11	PIK3CA	ATM	0.096191
KRAS	CDH11	ATM	PIK3CA	0.09537
KRAS	ATM	CDH11	PIK3CA	0.14382
KRAS	ATM	PIK3CA	CDH11	0.14394
ATM	ERCC5	CLTCL1	MLL2	0.16658
ATM	ERCC5	MLL2	CLTCL1	0.16626
ATM	CLTCL1	ERCC5	MLL2	0.16659
ATM	CLTCL1	MLL2	ERCC5	0.16639
ATM	MLL2	CLTCL1	ERCC5	0.16607
ATM	MLL2	ERCC5	CLTCL1	0.16606
TP53	THRAP3	ELN	ATM	0.16548
TP53	THRAP3	ATM	ELN	0.16699
TP53	ELN	THRAP3	ATM	0.16485
TP53	ELN	ATM	THRAP3	0.16528
TP53	ATM	ELN	THRAP3	0.16683
TP53	ATM	THRAP3	ELN	0.16744
TP53	NF1	FBXO11	ATM	0.17154
TP53	NF1	ATM	FBXO11	0.18115
TP53	FBXO11	NF1	ATM	0.14925
TP53	FBXO11	ATM	NF1	0.14887
TP53	ATM	FBXO11	NF1	0.15888
TP53	ATM	NF1	FBXO11	0.18059
TP53	PTEN	NOTCH2	ATM	0.16479
TP53	PTEN	ATM	NOTCH2	0.16327
TP53	NOTCH2	PTEN	ATM	0.16749
TP53	NOTCH2	ATM	PTEN	0.16812
TP53	ATM	NOTCH2	PTEN	0.16654
TP53	ATM	PTEN	NOTCH2	0.16392
TP53	SLC45A3	NSD1	ATM	0.11172
TP53	SLC45A3	ATM	NSD1	0.11349
TP53	NSD1	SLC45A3	ATM	0.11898
TP53	NSD1	ATM	SLC45A3	0.21334
TP53	ATM	NSD1	SLC45A3	0.22006
TP53	ATM	SLC45A3	NSD1	0.2165
MLL3	MLL	CBL	ATRX	0.30272
MLL3	MLL	ATRX	CBL	0.2804
MLL3	CBL	MLL	ATRX	0.30229
MLL3	CBL	ATRX	MLL	0.058528
TP53	ZNF521	CDK12	ATRX	0.16822
TP53	ZNF521	ATRX	CDK12	0.167
TP53	CDK12	ZNF521	ATRX	0.16751
TP53	CDK12	ATRX	ZNF521	0.16547
TP53	ATRX	CDK12	ZNF521	0.16424
TP53	ATRX	ZNF521	CDK12	0.16491
TP53	PDE4DIP	ERBB2	ATRX	0.16741
TP53	PDE4DIP	ATRX	ERBB2	0.16681
TP53	ERBB2	PDE4DIP	ATRX	0.16612
TP53	ERBB2	ATRX	PDE4DIP	0.16427
TP53	ATRX	ERBB2	PDE4DIP	0.16368
TP53	ATRX	PDE4DIP	ERBB2	0.1649
MED12	HRAS	GNAS	ATRX	0.16993
MED12	HRAS	ATRX	GNAS	0.16763
MED12	GNAS	HRAS	ATRX	0.17402
MED12	GNAS	ATRX	HRAS	0.16424
MED12	ATRX	GNAS	HRAS	0.16129
MED12	ATRX	HRAS	GNAS	0.1581
TP53	MLH1	CARD11	BAP1	0.1282
TP53	MLH1	BAP1	CARD11	0.12465
TP53	CARD11	MLH1	BAP1	0.20794
TP53	CARD11	BAP1	MLH1	0.20728
TP53	BAP1	CARD11	MLH1	0.19782
TP53	BAP1	MLH1	CARD11	0.12762
SRGAP3	VHL	CTNNB1	BAP1	0.15129
SRGAP3	VHL	BAP1	CTNNB1	0.15817
SRGAP3	CTNNB1	VHL	BAP1	0.14877
SRGAP3	CTNNB1	BAP1	VHL	0.1708
SRGAP3	BAP1	CTNNB1	VHL	0.18006
SRGAP3	BAP1	VHL	CTNNB1	0.1835
TP53	PAX3	NDRG1	BAP1	0.16818
TP53	PAX3	BAP1	NDRG1	0.16767
TP53	NDRG1	PAX3	BAP1	0.16537
TP53	NDRG1	BAP1	PAX3	0.165
TP53	BAP1	NDRG1	PAX3	0.16466
TP53	BAP1	PAX3	NDRG1	0.16725
CREBBP	MYD88	BTG1	BCL2	0.05926
CREBBP	MYD88	BCL2	BTG1	0.067839
CREBBP	BTG1	MYD88	BCL2	0.052987
CREBBP	BTG1	BCL2	MYD88	0.05186
CREBBP	BCL2	BTG1	MYD88	0.092824
CREBBP	BCL2	MYD88	BTG1	0.060906
BTG1	MYD88	BCL2	CREBBP	0.065671
BTG1	BCL2	MYD88	CREBBP	0.062197
BTG1	BCL2	CREBBP	MYD88	0.062529
BCL2	CREBBP	BTG1	MYD88	0.073065
BCL2	CREBBP	MYD88	BTG1	0.051728
BCL2	BTG1	CREBBP	MYD88	0.072487
BCL2	BTG1	MYD88	CREBBP	0.072041
MLL2	EZH2	BTG1	BCL2	0.14121
MLL2	EZH2	BCL2	BTG1	0.14318
MLL2	BCL2	BTG1	EZH2	0.04175
MLL2	BCL2	EZH2	BTG1	0.065955
EZH2	MLL2	BTG1	BCL2	0.061287
EZH2	MLL2	BCL2	BTG1	0.061654
EZH2	BTG1	MLL2	BCL2	0.062432
EZH2	BTG1	BCL2	MLL2	0.069605
EZH2	BCL2	BTG1	MLL2	0.070086
EZH2	BCL2	MLL2	BTG1	0.068963
BCL2	EZH2	BTG1	MLL2	0.048827
BCL2	EZH2	MLL2	BTG1	0.048279
EZH2	CCND3	CARD11	BCL2	0.097592
EZH2	CCND3	BCL2	CARD11	0.10104
EZH2	CARD11	CCND3	BCL2	0.10366
EZH2	CARD11	BCL2	CCND3	0.11619
EZH2	BCL2	CARD11	CCND3	0.12111
EZH2	BCL2	CCND3	CARD11	0.11504
BCL2	CARD11	EZH2	CCND3	0.050784
BCL2	EZH2	CARD11	CCND3	0.09414
BCL2	EZH2	CCND3	CARD11	0.090429
MLL2	CREBBP	CCND3	BCL2	0.14904
MLL2	CREBBP	BCL2	CCND3	0.14921
MLL2	CCND3	CREBBP	BCL2	0.13451
MLL2	CCND3	BCL2	CREBBP	0.12445
MLL2	BCL2	CCND3	CREBBP	0.12513
MLL2	BCL2	CREBBP	CCND3	0.13631
EZH2	P2RY8	CREBBP	BCL2	0.049348
EZH2	P2RY8	BCL2	CREBBP	0.091035
EZH2	CREBBP	P2RY8	BCL2	0.049775
EZH2	CREBBP	BCL2	P2RY8	0.049974
EZH2	BCL2	CREBBP	P2RY8	0.093329
EZH2	BCL2	P2RY8	CREBBP	0.091827
CREBBP	EZH2	P2RY8	BCL2	0.074068
CREBBP	EZH2	BCL2	P2RY8	0.07451
CREBBP	BCL2	EZH2	P2RY8	0.064386
BCL2	EZH2	CREBBP	P2RY8	0.08192
BCL2	EZH2	P2RY8	CREBBP	0.08076
BCL2	CREBBP	EZH2	P2RY8	0.050655
MLL2	PIM1	EZH2	BCL2	0.13563
MLL2	PIM1	BCL2	EZH2	0.083342
MLL2	EZH2	PIM1	BCL2	0.13626
MLL2	EZH2	BCL2	PIM1	0.13711
MLL2	BCL2	EZH2	PIM1	0.066711
MLL2	BCL2	PIM1	EZH2	0.066566
EZH2	MLL2	PIM1	BCL2	0.062378
EZH2	MLL2	BCL2	PIM1	0.062557
EZH2	BCL2	MLL2	PIM1	0.069601
BCL2	EZH2	MLL2	PIM1	0.049469
TP53	MLL2	EZH2	BCL2	0.26328
TP53	MLL2	BCL2	EZH2	0.17037
TP53	EZH2	MLL2	BCL2	0.18749
TP53	EZH2	BCL2	MLL2	0.18938
TP53	BCL2	EZH2	MLL2	0.093986
TP53	BCL2	MLL2	EZH2	0.093976
TP53	MLL2	EZH2	BCL2	0.26328
TP53	MLL2	BCL2	EZH2	0.17037
TP53	EZH2	MLL2	BCL2	0.18749
TP53	EZH2	BCL2	MLL2	0.18938
TP53	BCL2	EZH2	MLL2	0.093986
TP53	BCL2	MLL2	EZH2	0.093976
MLL2	PIM1	CARD11	BCL6	0.16987
MLL2	PIM1	BCL6	CARD11	0.16442
MLL2	CARD11	PIM1	BCL6	0.16975
MLL2	CARD11	BCL6	PIM1	0.16511
MLL2	BCL6	CARD11	PIM1	0.15937
MLL2	BCL6	PIM1	CARD11	0.15948
EP300	EZH2	DNM2	BCL6	0.15955
EP300	EZH2	BCL6	DNM2	0.15955
EP300	DNM2	EZH2	BCL6	0.16205
EP300	DNM2	BCL6	EZH2	0.17122
EP300	BCL6	DNM2	EZH2	0.17122
EP300	BCL6	EZH2	DNM2	0.16877
TP53	PTEN	PIK3CA	BCL6	0.1603
TP53	PTEN	BCL6	PIK3CA	0.16018
TP53	PIK3CA	PTEN	BCL6	0.17058
TP53	PIK3CA	BCL6	PTEN	0.17056
TP53	BCL6	PIK3CA	PTEN	0.17043
TP53	BCL6	PTEN	PIK3CA	0.16017
TP53	NTRK3	KRAS	BCL7A	0.20366
TP53	NTRK3	BCL7A	KRAS	0.20362
TP53	KRAS	NTRK3	BCL7A	0.2038
TP53	KRAS	BCL7A	NTRK3	0.085359
TP53	BCL7A	KRAS	NTRK3	0.085076
TP53	BCL7A	NTRK3	KRAS	0.08505
KRAS	TP53	NTRK3	BCL7A	0.067358
KRAS	TP53	BCL7A	NTRK3	0.04618
MLL3	NOTCH1	NUMA1	BCL9	0.14272
MLL3	NOTCH1	BCL9	NUMA1	0.13551
MLL3	NUMA1	NOTCH1	BCL9	0.16396
MLL3	NUMA1	BCL9	NOTCH1	0.16429
MLL3	BCL9	NUMA1	NOTCH1	0.15915
MLL3	BCL9	NOTCH1	NUMA1	0.14271
ROS1	BRCA2	BRAF	BCOR	0.14051
ROS1	BRCA2	BCOR	BRAF	0.14046
ROS1	BRAF	BRCA2	BCOR	0.19125
ROS1	BRAF	BCOR	BRCA2	0.19156
ROS1	BCOR	BRAF	BRCA2	0.19147
ROS1	BCOR	BRCA2	BRAF	0.14089
BCOR	GNAS	EWSR1	U2AF1	0.159
BCOR	GNAS	U2AF1	EWSR1	0.15186
BCOR	EWSR1	GNAS	U2AF1	0.17651
BCOR	EWSR1	U2AF1	GNAS	0.18073
BCOR	U2AF1	EWSR1	GNAS	0.17097
BCOR	U2AF1	GNAS	EWSR1	0.15625
WT1	RUNX1	FLT3	BCOR	0.15766
WT1	RUNX1	BCOR	FLT3	0.15735
WT1	FLT3	RUNX1	BCOR	0.1576
WT1	FLT3	BCOR	RUNX1	0.14004
WT1	BCOR	FLT3	RUNX1	0.13971
WT1	BCOR	RUNX1	FLT3	0.13976
WT1	RUNX1	FLT3	BCOR	0.15766
WT1	RUNX1	BCOR	FLT3	0.15735
WT1	FLT3	RUNX1	BCOR	0.1576
WT1	FLT3	BCOR	RUNX1	0.14004
WT1	BCOR	FLT3	RUNX1	0.13971
WT1	BCOR	RUNX1	FLT3	0.13976
BRAF	PAX3	PRDM16	BCR	0.15892
BRAF	PAX3	BCR	PRDM16	0.15937
BRAF	PRDM16	PAX3	BCR	0.16047
BRAF	PRDM16	BCR	PAX3	0.17146
BRAF	BCR	PRDM16	PAX3	0.17189
BRAF	BCR	PAX3	PRDM16	0.17051
TP53	TFEB	MLL3	BIRC3	0.15089
TP53	TFEB	BIRC3	MLL3	0.14455
TP53	MLL3	TFEB	BIRC3	0.15379
TP53	MLL3	BIRC3	TFEB	0.16093
TP53	BIRC3	MLL3	TFEB	0.15222
TP53	BIRC3	TFEB	MLL3	0.15013
TP53	RBM15	GOLGA5	BLM	0.1865
TP53	RBM15	BLM	GOLGA5	0.18723
TP53	GOLGA5	RBM15	BLM	0.19089
TP53	GOLGA5	BLM	RBM15	0.14323
TP53	BLM	GOLGA5	RBM15	0.14366
TP53	BLM	RBM15	GOLGA5	0.14112
TP53	NTRK3	HIP1	BMPR1A	0.31961
TP53	NTRK3	BMPR1A	HIP1	0.32211
TP53	HIP1	NTRK3	BMPR1A	0.31165
COL1A1	EML4	HNRNPA2B1	BRAF	0.15199
COL1A1	EML4	BRAF	HNRNPA2B1	0.15298
COL1A1	HNRNPA2B1	EML4	BRAF	0.17833
COL1A1	HNRNPA2B1	BRAF	EML4	0.17916
COL1A1	BRAF	HNRNPA2B1	EML4	0.18081
COL1A1	BRAF	EML4	HNRNPA2B1	0.15427
TP53	PRDM16	MLL3	BRAF	0.13824
TP53	PRDM16	BRAF	MLL3	0.12903
TP53	MLL3	PRDM16	BRAF	0.1394
TP53	MLL3	BRAF	PRDM16	0.17411
TP53	BRAF	MLL3	PRDM16	0.15972
TP53	BRAF	PRDM16	MLL3	0.15952
TP53	TRIP11	CBLC	BRCA1	0.16094
TP53	TRIP11	BRCA1	CBLC	0.17861
TP53	CBLC	TRIP11	BRCA1	0.15301
TP53	CBLC	BRCA1	TRIP11	0.15321
TP53	BRCA1	CBLC	TRIP11	0.17219
TP53	BRCA1	TRIP11	CBLC	0.17889
TP53	KDM6A	EIF4A2	BRCA1	0.15019
TP53	KDM6A	BRCA1	EIF4A2	0.15191
TP53	EIF4A2	KDM6A	BRCA1	0.1711
TP53	EIF4A2	BRCA1	KDM6A	0.1742
TP53	BRCA1	EIF4A2	KDM6A	0.17666
TP53	BRCA1	KDM6A	EIF4A2	0.15538
TP53	RB1	MYST4	BRCA1	0.16369
TP53	RB1	BRCA1	MYST4	0.16414
TP53	MYST4	RB1	BRCA1	0.16369
TP53	MYST4	BRCA1	RB1	0.16776
TP53	BRCA1	MYST4	RB1	0.16823
TP53	BRCA1	RB1	MYST4	0.16824
TP53	PDE4DIP	CAMTA1	BRCA2	0.16435
TP53	PDE4DIP	BRCA2	CAMTA1	0.16479
TP53	CAMTA1	PDE4DIP	BRCA2	0.16498
TP53	CAMTA1	BRCA2	PDE4DIP	0.16533
TP53	BRCA2	CAMTA1	PDE4DIP	0.16578
TP53	BRCA2	PDE4DIP	CAMTA1	0.16516
TP53	MLL	FOXP1	BRCA2	0.16487
TP53	MLL	BRCA2	FOXP1	0.16524
TP53	FOXP1	MLL	BRCA2	0.16085
TP53	FOXP1	BRCA2	MLL	0.16203
TP53	BRCA2	FOXP1	MLL	0.16241
TP53	BRCA2	MLL	FOXP1	0.16648
TP53	NOTCH2	KIT	BRCA2	0.16639
TP53	NOTCH2	BRCA2	KIT	0.16712
TP53	KIT	NOTCH2	BRCA2	0.16356
TP53	KIT	BRCA2	NOTCH2	0.16352
TP53	BRCA2	KIT	NOTCH2	0.16428
TP53	BRCA2	NOTCH2	KIT	0.16708
TP53	ITK	CIC	BRD4	0.16809
TP53	ITK	BRD4	CIC	0.16934
TP53	CIC	ITK	BRD4	0.16783
TP53	CIC	BRD4	ITK	0.16296
TP53	BRD4	CIC	ITK	0.16382
TP53	BRD4	ITK	CIC	0.16406
MSH2	SMARCA4	MLL2	BRD4	0.16758
MSH2	SMARCA4	BRD4	MLL2	0.15799
MSH2	MLL2	SMARCA4	BRD4	0.16981
MSH2	MLL2	BRD4	SMARCA4	0.17372
MSH2	BRD4	MLL2	SMARCA4	0.16275
MSH2	BRD4	SMARCA4	MLL2	0.16093
TP53	NUP214	NUMA1	BRD4	0.15549
TP53	NUP214	BRD4	NUMA1	0.15395
TP53	NUMA1	NUP214	BRD4	0.1705
TP53	NUMA1	BRD4	NUP214	0.1741
TP53	BRD4	NUMA1	NUP214	0.17197
TP53	BRD4	NUP214	NUMA1	0.15753
TP53	NOTCH2	KDM5A	BRIP1	0.14434
TP53	NOTCH2	BRIP1	KDM5A	0.20408
TP53	KDM5A	NOTCH2	BRIP1	0.12107
TP53	KDM5A	BRIP1	NOTCH2	0.12089
TP53	BRIP1	KDM5A	NOTCH2	0.19365
TP53	BRIP1	NOTCH2	KDM5A	0.20347
TP53	MLLT4	GPHN	BUB1B	0.17405
TP53	MLLT4	BUB1B	GPHN	0.16129
TP53	GPHN	MLLT4	BUB1B	0.17357
TP53	GPHN	BUB1B	MLLT4	0.1699
TP53	BUB1B	GPHN	MLLT4	0.15625
TP53	BUB1B	MLLT4	GPHN	0.15646
TP53	LCP1	COL1A1	CAMTA1	0.16464
TP53	LCP1	CAMTA1	COL1A1	0.16469
TP53	COL1A1	LCP1	CAMTA1	0.16581
TP53	COL1A1	CAMTA1	LCP1	0.16777
TP53	CAMTA1	COL1A1	LCP1	0.16782
TP53	CAMTA1	LCP1	COL1A1	0.16671
TP53	PIK3CA	NF1	CAMTA1	0.16733
TP53	PIK3CA	CAMTA1	NF1	0.16451
TP53	NF1	PIK3CA	CAMTA1	0.16733
TP53	NF1	CAMTA1	PIK3CA	0.16703
TP53	CAMTA1	NF1	PIK3CA	0.1642
TP53	CAMTA1	PIK3CA	NF1	0.1642
TP53	KRAS	CIC	CARD11	0.13441
TP53	KRAS	CARD11	CIC	0.1354
TP53	CIC	KRAS	CARD11	0.13391
TP53	CIC	CARD11	KRAS	0.1293
TP53	CARD11	CIC	KRAS	0.13021
TP53	CARD11	KRAS	CIC	0.13068
KRAS	TP53	CIC	CARD11	0.070698
KRAS	TP53	CARD11	CIC	0.070969
KRAS	CARD11	TP53	CIC	0.04908
MLL2	EZH2	CREBBP	CARD11	0.14474
MLL2	EZH2	CARD11	CREBBP	0.14234
MLL2	CREBBP	EZH2	CARD11	0.14792
MLL2	CREBBP	CARD11	EZH2	0.056982
EZH2	MLL2	CREBBP	CARD11	0.087928
EZH2	MLL2	CARD11	CREBBP	0.087036
EZH2	CARD11	MLL2	CREBBP	0.084666
KRAS	MAP2K4	MITF	CARD11	0.1602
KRAS	MAP2K4	CARD11	MITF	0.1605
KRAS	MITF	MAP2K4	CARD11	0.15908
KRAS	MITF	CARD11	MAP2K4	0.1541
KRAS	CARD11	MITF	MAP2K4	0.15437
KRAS	CARD11	MAP2K4	MITF	0.1554
TP53	PHOX2B	OMD	CARD11	0.15427
TP53	PHOX2B	CARD11	OMD	0.15473
TP53	OMD	PHOX2B	CARD11	0.17217
TP53	OMD	CARD11	PHOX2B	0.17545
TP53	CARD11	OMD	PHOX2B	0.17617
TP53	CARD11	PHOX2B	OMD	0.15898
TP53	REL	IL21R	CARS	0.17283
TP53	REL	CARS	IL21R	0.17504
TP53	IL21R	REL	CARS	0.15795
TP53	IL21R	CARS	REL	0.15694
TP53	CARS	IL21R	REL	0.16094
TP53	CARS	REL	IL21R	0.17366
TP53	TIF1	CDKN2A	CBL	0.27451
TP53	TIF1	CBL	CDKN2A	0.051118
TP53	CDKN2A	TIF1	CBL	0.28412
TP53	CDKN2A	CBL	TIF1	0.28387
TP53	CBL	CDKN2A	TIF1	0.050428
TP53	CBL	TIF1	CDKN2A	0.050117
MYH9	FBXW7	EP300	CBLB	0.23889
MYH9	FBXW7	CBLB	EP300	0.21008
MYH9	EP300	FBXW7	CBLB	0.2388
MYH9	EP300	CBLB	FBXW7	0.16796
MYH9	CBLB	EP300	FBXW7	0.067828
MYH9	CBLB	FBXW7	EP300	0.067835
TP53	ROS1	ETV5	CBLC	0.21434
TP53	ROS1	CBLC	ETV5	0.17297
TP53	ETV5	ROS1	CBLC	0.19847
TP53	ETV5	CBLC	ROS1	0.17309
TP53	CBLC	ETV5	ROS1	0.11643
TP53	CBLC	ROS1	ETV5	0.12158
PDGFRA	PTEN	NIN	CBLC	0.16307
PDGFRA	PTEN	CBLC	NIN	0.16435
PDGFRA	NIN	PTEN	CBLC	0.16311
PDGFRA	NIN	CBLC	PTEN	0.16786
PDGFRA	CBLC	NIN	PTEN	0.16921
PDGFRA	CBLC	PTEN	NIN	0.16917
KIAA1549	CCND2	TP53	0.31893
CCND2	KIAA1549	TP53	0.33674
CCND2	TP53	KIAA1549	0.31151
CREBBP	PMS1	TNFAIP3	CCND3	0.15931
CREBBP	PMS1	CCND3	TNFAIP3	0.17142
CREBBP	TNFAIP3	PMS1	CCND3	0.15382
CREBBP	TNFAIP3	CCND3	PMS1	0.1554
CREBBP	CCND3	TNFAIP3	PMS1	0.16966
CREBBP	CCND3	PMS1	TNFAIP3	0.17386
MLL2	MYD88	PIM1	CCND3	0.17254
MLL2	MYD88	CCND3	PIM1	0.17209
MLL2	PIM1	MYD88	CCND3	0.17298
MLL2	PIM1	CCND3	MYD88	0.16178
MLL2	CCND3	PIM1	MYD88	0.15964
MLL2	CCND3	MYD88	PIM1	0.15932
TP53	PCSK7	EWSR1	CD274	0.070883
TP53	PCSK7	CD274	EWSR1	0.070993
TP53	EWSR1	PCSK7	CD274	0.20643
TP53	EWSR1	CD274	PCSK7	0.22928
TP53	CD274	EWSR1	PCSK7	0.22644
TP53	CD274	PCSK7	EWSR1	0.17801
RET	TSHR	DAXX	CDH1	0.28187
RET	TSHR	CDH1	DAXX	0.28264
RET	DAXX	TSHR	CDH1	0.042149
RET	DAXX	CDH1	TSHR	0.042129
RET	CDH1	DAXX	TSHR	0.06122
RET	CDH1	TSHR	DAXX	0.28174
TP53	WHSC1L1	CREB3L1	CDH11	0.15393
TP53	WHSC1L1	CDH11	CREB3L1	0.14398
TP53	CREB3L1	WHSC1L1	CDH11	0.18582
TP53	CREB3L1	CDH11	WHSC1L1	0.18168
TP53	CDH11	CREB3L1	WHSC1L1	0.16619
TP53	CDH11	WHSC1L1	CREB3L1	0.14229
TP53	PDE4DIP	MLL3	CDK12	0.16229
TP53	PDE4DIP	CDK12	MLL3	0.16216
TP53	MLL3	PDE4DIP	CDK12	0.16278
TP53	MLL3	CDK12	PDE4DIP	0.16278
TP53	CDK12	MLL3	PDE4DIP	0.16266
TP53	CDK12	PDE4DIP	MLL3	0.16216
TP53	THRAP3	NUMA1	CDK12	0.16639
TP53	THRAP3	CDK12	NUMA1	0.16645
TP53	NUMA1	THRAP3	CDK12	0.16641
TP53	NUMA1	CDK12	THRAP3	0.16645
TP53	CDK12	NUMA1	THRAP3	0.16651
TP53	CDK12	THRAP3	NUMA1	0.16648
TP53	PIK3CA	HRAS	CDKN2A	0.16201
TP53	PIK3CA	CDKN2A	HRAS	0.16847
TP53	HRAS	PIK3CA	CDKN2A	0.16081
TP53	HRAS	CDKN2A	PIK3CA	0.16052
TP53	CDKN2A	HRAS	PIK3CA	0.16708
TP53	CDKN2A	PIK3CA	HRAS	0.16811
PIK3CA	IDH1	CIC	CDKN2C	0.20553
PIK3CA	IDH1	CDKN2C	CIC	0.069342
PIK3CA	CIC	IDH1	CDKN2C	0.34901
PIK3CA	CIC	CDKN2C	IDH1	0.34754
TP53	TRIM27	SETD2	CDKN2C	0.20043
TP53	TRIM27	CDKN2C	SETD2	0.19979
TP53	SETD2	TRIM27	CDKN2C	0.23524
TP53	SETD2	CDKN2C	TRIM27	0.12976
TP53	CDKN2C	SETD2	TRIM27	0.11697
TP53	CDKN2C	TRIM27	SETD2	0.11219
TP53	HOOK3	CTNNB1	CHN1	0.067751
TP53	HOOK3	CHN1	CTNNB1	0.067736
TP53	CTNNB1	HOOK3	CHN1	0.074317
TP53	CTNNB1	CHN1	HOOK3	0.26217
TP53	CHN1	CTNNB1	HOOK3	0.26193
TP53	CHN1	HOOK3	CTNNB1	0.26008
PIK3CA	IDH1	FUBP1	CIC	0.16867
PIK3CA	IDH1	CIC	FUBP1	0.1707
PIK3CA	FUBP1	IDH1	CIC	0.12656
PIK3CA	FUBP1	CIC	IDH1	0.15147
PIK3CA	CIC	FUBP1	IDH1	0.15649
PIK3CA	CIC	IDH1	FUBP1	0.22131
PIK3CA	NOTCH1	IDH1	CIC	0.051141
PIK3CA	NOTCH1	CIC	IDH1	0.055483
PIK3CA	IDH1	NOTCH1	CIC	0.091475
PIK3CA	IDH1	CIC	NOTCH1	0.19683
PIK3CA	CIC	IDH1	NOTCH1	0.3015
PIK3CA	CIC	NOTCH1	IDH1	0.29189
CIC	NOTCH1	IDH1	PIK3R1	0.13823
CIC	NOTCH1	PIK3R1	IDH1	0.13822
CIC	IDH1	NOTCH1	PIK3R1	0.14311
CIC	IDH1	PIK3R1	NOTCH1	0.14128
CIC	PIK3R1	IDH1	NOTCH1	0.14127
CIC	PIK3R1	NOTCH1	IDH1	0.13663
CIC	NOTCH1	IDH2	PIK3R1	0.16268
CIC	NOTCH1	PIK3R1	IDH2	0.16485
CIC	IDH2	NOTCH1	PIK3R1	0.16179
CIC	IDH2	PIK3R1	NOTCH1	0.16088
CIC	PIK3R1	IDH2	NOTCH1	0.16304
CIC	PIK3R1	NOTCH1	IDH2	0.16388
TP53	MN1	HOXA11	CLTC	0.23834
TP53	MN1	CLTC	HOXA11	0.24433
TP53	HOXA11	MN1	CLTC	0.2376
TP53	HOXA11	CLTC	MN1	0.14627
TP53	CLTC	HOXA11	MN1	0.063398
TP53	CLTC	MN1	HOXA11	0.063088
TP53	FBXW7	DAXX	CLTCL1	0.15623
TP53	FBXW7	CLTCL1	DAXX	0.15815
TP53	DAXX	FBXW7	CLTCL1	0.15541
TP53	DAXX	CLTCL1	FBXW7	0.15451
TP53	CLTCL1	DAXX	FBXW7	0.15641
TP53	CLTCL1	FBXW7	DAXX	0.15721
TP53	IRF4	GATA3	CLTCL1	0.13866
TP53	IRF4	CLTCL1	GATA3	0.14447
TP53	GATA3	IRF4	CLTCL1	0.15854
TP53	GATA3	CLTCL1	IRF4	0.17928
TP53	CLTCL1	GATA3	IRF4	0.1892
TP53	CLTCL1	IRF4	GATA3	0.18316
TP53	NSD1	NF1	COL1A1	0.21064
TP53	NSD1	COL1A1	NF1	0.21064
TP53	NF1	NSD1	COL1A1	0.21973
TP53	NF1	COL1A1	NSD1	0.12017
TP53	COL1A1	NF1	NSD1	0.12012
TP53	COL1A1	NSD1	NF1	0.11736
TP53	PICALM	NFE2L2	COL1A1	0.17106
TP53	PICALM	COL1A1	NFE2L2	0.18997
TP53	NFE2L2	PICALM	COL1A1	0.13461
TP53	NFE2L2	COL1A1	PICALM	0.13767
TP53	COL1A1	NFE2L2	PICALM	0.16418
TP53	COL1A1	PICALM	NFE2L2	0.19693
MLL3	MSN	MUTYH	CREB3L2	0.16165
MLL3	MSN	CREB3L2	MUTYH	0.18114
MLL3	MUTYH	MSN	CREB3L2	0.14884
MLL3	MUTYH	CREB3L2	MSN	0.15009
MLL3	CREB3L2	MUTYH	MSN	0.17122
MLL3	CREB3L2	MSN	MUTYH	0.18304
TP53	RB1	FANCA	CREBBP	0.1685
TP53	RB1	CREBBP	FANCA	0.16997
TP53	FANCA	RB1	CREBBP	0.16212
TP53	FANCA	CREBBP	RB1	0.16233
TP53	CREBBP	FANCA	RB1	0.1639
TP53	CREBBP	RB1	FANCA	0.1702
TP53	NRAS	GNAS	CTNNB1	0.15511
TP53	NRAS	CTNNB1	GNAS	0.15528
TP53	GNAS	NRAS	CTNNB1	0.15551
TP53	GNAS	CTNNB1	NRAS	0.15567
TP53	CTNNB1	GNAS	NRAS	0.15586
TP53	CTNNB1	NRAS	GNAS	0.15545
JAK1	MAML2	NOTCH1	CYLD	0.17032
JAK1	MAML2	CYLD	NOTCH1	0.16495
JAK1	NOTCH1	MAML2	CYLD	0.17029
JAK1	NOTCH1	CYLD	MAML2	0.16548
JAK1	CYLD	NOTCH1	MAML2	0.16009
JAK1	CYLD	MAML2	NOTCH1	0.16012
PTEN	MYC	MEN1	DAXX	0.27446
PTEN	MYC	DAXX	MEN1	0.072243
PTEN	MEN1	MYC	DAXX	0.29443
PTEN	MEN1	DAXX	MYC	0.29367
TP53	TNFAIP3	MYST4	DDIT3	0.18299
TP53	TNFAIP3	DDIT3	MYST4	0.17907
TP53	MYST4	TNFAIP3	DDIT3	0.18348
TP53	MYST4	DDIT3	TNFAIP3	0.14853
TP53	DDIT3	MYST4	TNFAIP3	0.14292
TP53	DDIT3	TNFAIP3	MYST4	0.14272
TP53	RB1	NF1	DDX5	0.26283
TP53	RB1	DDX5	NF1	0.079177
TP53	NF1	RB1	DDX5	0.26286
TP53	NF1	DDX5	RB1	0.25728
TP53	DDX5	NF1	RB1	0.068078
TP53	DDX5	RB1	NF1	0.068076
NPM1	FLT3	ETV6	DNMT3A	0.1709
NPM1	FLT3	DNMT3A	ETV6	0.18093
NPM1	DNMT3A	ETV6	FLT3	0.045442
NPM1	DNMT3A	FLT3	ETV6	0.18943
DNMT3A	FLT3	ETV6	NPM1	0.051532
DNMT3A	FLT3	NPM1	ETV6	0.051663
DNMT3A	NPM1	ETV6	FLT3	0.044542
DNMT3A	NPM1	FLT3	ETV6	0.17471
TP53	NCOA2	GMPS	DNMT3A	0.04522
TP53	NCOA2	DNMT3A	GMPS	0.04522
TP53	GMPS	NCOA2	DNMT3A	0.2831
TP53	GMPS	DNMT3A	NCOA2	0.28289
TP53	DNMT3A	GMPS	NCOA2	0.28286
TP53	DNMT3A	NCOA2	GMPS	0.050478
KRAS	PDGFRA	DNMT3A	NPM1	0.31508
KRAS	DNMT3A	PDGFRA	NPM1	0.31684
KRAS	DNMT3A	NPM1	PDGFRA	0.3169
TP53	ZNF521	NUMA1	EGFR	0.16664
TP53	ZNF521	EGFR	NUMA1	0.16708
TP53	NUMA1	ZNF521	EGFR	0.16649
TP53	NUMA1	EGFR	ZNF521	0.16562
[truncated: 277,306+ more rows]
[truncated: 4 more columns]
